# Supplementary material for: Review of the tribe Chilocorini Mulsant from Iran (Coleoptera, Coccinellidae)
Source: Zookeys. 2017 Oct 31;(712):43–68. doi: 10.3897/zookeys.712.20419 (PMC5674205; doi:10.3897/zookeys.712.20419)
Supplement: XML Treatment for Chilocorini [file zookeys.712.20419-treatment1.xml]

<!DOCTYPE tp:taxon-treatment
  PUBLIC "-//TaxonX//DTD Taxonomic Treatment Publishing DTD v0 20100105//EN" "tax-treatment-NSO.dtd">
<tp:taxon-treatment xmlns:tp="http://www.plazi.org/taxpub"><tp:treatment-meta><kwd-group><label>Taxon classification</label><kwd><named-content xmlns:xlink="http://www.w3.org/1999/xlink" content-type="kingdom">Animalia</named-content></kwd><kwd><named-content xmlns:xlink="http://www.w3.org/1999/xlink" content-type="order">Coleoptera</named-content></kwd><kwd><named-content xmlns:xlink="http://www.w3.org/1999/xlink" content-type="family">Coccinellidae</named-content></kwd></kwd-group><mixed-citation publication-type="journal"><person-group><name><surname>Biranvand</surname><given-names>Amir</given-names></name><name><surname>Tomaszewska</surname><given-names>Wioletta</given-names></name><name><surname>Li</surname><given-names>Wenjing</given-names></name><name><surname>Nicolas</surname><given-names>Vincent</given-names></name><name><surname>Shakarami</surname><given-names>Jahanshir</given-names></name><name><surname>Fekrat</surname><given-names>Lida</given-names></name><name><surname>Hesami</surname><given-names>Shahram</given-names></name></person-group><article-title>Review of the tribe <tp:taxon-name><tp:taxon-name-part taxon-name-part-type="tribe">Chilocorini</tp:taxon-name-part></tp:taxon-name> Mulsant from Iran (<tp:taxon-name><tp:taxon-name-part taxon-name-part-type="order">Coleoptera</tp:taxon-name-part></tp:taxon-name>, <tp:taxon-name><tp:taxon-name-part taxon-name-part-type="family">Coccinellidae</tp:taxon-name-part></tp:taxon-name>)</article-title><source>Zookeys</source><day>31</day><month>10</month><year>2017</year><volume>2017</volume><issue>712</issue><fpage>43</fpage><lpage>68</lpage><pub-id pub-id-type="doi">10.3897/zookeys.712.20419</pub-id></mixed-citation></tp:treatment-meta><tp:nomenclature><label>Tribe</label><tp:taxon-name>
              <tp:taxon-name-part taxon-name-part-type="tribe">Chilocorini</tp:taxon-name-part>
            </tp:taxon-name><tp:taxon-authority>Mulsant, 1846</tp:taxon-authority></tp:nomenclature><tp:treatment-sec sec-type="diagnosis" id="SECID0EHFAE"><title>Diagnosis.</title><p>Body size small to medium (2.0–8.0 mm), with downward directed head inserted into prothorax to some extent; dorsum usually without obvious pubescence. Head wider than long, flattened ventrally; clypeus variously expanded laterally and wholly concealing antennal insertions. Mandibles triangular, strong with an apical tooth and heavily developed molar teeth; maxillary palps relatively long, terminal palpomere parallel sided to weakly enlarged apically; labial palp clearly separated basally, inserted on ventral side of prementum. Antenna composed of 7–10 antennomeres, markedly short with a fusiform club composed of three terminal antennomeres. Prosternum fairly elongate in front of coxae; prosternal process narrow, parallel sided without carinae. Hind wings with large anal lobe. Elytra irregularly punctate, with epipleuron wide and complete to apex, frequently with foveae for receiving apices of femora. Abdomen with five or six ventrites; postcoxal lines at abdominal ventrite 1 variable, without associated pits and pores. Male genitalia with symmetrical tegmen, penis guide sometimes asymmetrical; parameres well developed, apically setose; penis a simple, single sclerite with sizeable basal capsule. Coxites triangular and faintly sclerotized, usually without styli; bursa copulatrix with infundibulum or fleshy lobe, with sperm duct composed of two parts of different diameter; spermatheca bean-shaped, sclerotised without well differentiated nodulus or ramus, with large accessory gland (after <xref ref-type="bibr" rid="B105">Ślipiński 2007</xref>).</p></tp:treatment-sec><tp:treatment-sec sec-type="key" id="SECID0ERFAE"><title>Key to the Iranian species and genera of <tp:taxon-name><tp:taxon-name-part taxon-name-part-type="tribe">Chilocorini</tp:taxon-name-part></tp:taxon-name></title><table-wrap content-type="key" position="anchor" orientation="portrait"><table id="TID0EAIAC" rules="all"><tbody><tr><td rowspan="1" colspan="1">1</td><td rowspan="1" colspan="1">Fronto-clypeal plate emarginate anteriorly (Fig. <xref ref-type="fig" rid="F3">14</xref>). Postcoxal line on abdominal ventrite 1 merging with posterior margin of ventrite or running very close to it (Fig. <xref ref-type="fig" rid="F3">15</xref>). All tibiae with tooth at outer side; tibial spurs absent (Fig. <xref ref-type="fig" rid="F3">16</xref>). Elytron brown or reddish brown with 3 small orange discal spots in transverse row, usually partially fused (Fig. <xref ref-type="fig" rid="F1">2</xref>). Male genitalia with penis guide as long as parameres (Figs <xref ref-type="fig" rid="F3">17</xref>, <xref ref-type="fig" rid="F3">18</xref>), penis as in Figs <xref ref-type="fig" rid="F3">19</xref>, <xref ref-type="fig" rid="F3">20</xref>. (Body circular, strongly convex, 3.5–4.5 mm long)</td><td rowspan="1" colspan="1">
                      <bold><italic><tp:taxon-name><tp:taxon-name-part taxon-name-part-type="genus" reg="Chilocorus">Chilocorus</tp:taxon-name-part> <tp:taxon-name-part taxon-name-part-type="species" reg="bipustulatus">bipustulatus</tp:taxon-name-part></tp:taxon-name></italic> Linnaeus</bold>
                    </td></tr><tr><td rowspan="1" colspan="1">–</td><td rowspan="1" colspan="1">Fronto-clypeal plate not emarginate. Postcoxal line on abdominal ventrite 1 distant from posterior margin of ventrite (Figs <xref ref-type="fig" rid="F4">21</xref>, <xref ref-type="fig" rid="F4">22</xref>). Mid-and hind tibiae smoothly arcuate; with 2 apical spurs (Fig. <xref ref-type="fig" rid="F4">23</xref>)</td><td rowspan="1" colspan="1">
                      <bold>2</bold>
                    </td></tr><tr><td rowspan="1" colspan="1">2</td><td rowspan="1" colspan="1">Antenna composed of 8 antennomeres (Fig. <xref ref-type="fig" rid="F4">24</xref>). Body yellow with two small black spots on each elytron, one behind the other (Fig. <xref ref-type="fig" rid="F1">1</xref>). Male genitalia with parameres slightly longer than penis guide (Fig. <xref ref-type="fig" rid="F4">25</xref>); penis as in Fig. <xref ref-type="fig" rid="F4">26</xref>. (Body broadly oval, 2.0–2.5 mm long)</td><td rowspan="1" colspan="1">
                      <bold><italic><tp:taxon-name><tp:taxon-name-part taxon-name-part-type="genus" reg="Brumoides">Brumoides</tp:taxon-name-part> <tp:taxon-name-part taxon-name-part-type="species" reg="adenensis">adenensis</tp:taxon-name-part></tp:taxon-name></italic> Fürsch</bold>
                    </td></tr><tr><td rowspan="1" colspan="1">–</td><td rowspan="1" colspan="1">Antenna composed of 10 antennomeres (Figs <xref ref-type="fig" rid="F4">27</xref>, <xref ref-type="fig" rid="F4">28</xref>)</td><td rowspan="1" colspan="1">
                      <bold>3</bold>
                    </td></tr><tr><td rowspan="1" colspan="1">3</td><td rowspan="1" colspan="1">Elytra black with red spots or red-brown with or without black spots. Body size 2.8–5.0 mm</td><td rowspan="1" colspan="1">
                      <bold><italic><tp:taxon-name><tp:taxon-name-part taxon-name-part-type="genus" reg="Exochomus">Exochomus</tp:taxon-name-part></tp:taxon-name></italic> Redtenbacher 4</bold>
                    </td></tr><tr><td rowspan="1" colspan="1">–</td><td rowspan="1" colspan="1">Elytra completely black. Body size 2.2–4.5 mm</td><td rowspan="1" colspan="1">
                      <bold><italic><tp:taxon-name><tp:taxon-name-part taxon-name-part-type="genus" reg="Parexochomus">Parexochomus</tp:taxon-name-part></tp:taxon-name></italic> Barovsky 10</bold>
                    </td></tr><tr><td rowspan="1" colspan="1">4</td><td rowspan="1" colspan="1">Elytra black; each elytron with two small or medium sized, separated red spots</td><td rowspan="1" colspan="1">
                      <bold>5</bold>
                    </td></tr><tr><td rowspan="1" colspan="1">–</td><td rowspan="1" colspan="1">Elytra orange to red-brown, with or without black spots, or elytra black with large pale maculae of irregular shape</td><td rowspan="1" colspan="1">
                      <bold>6</bold>
                    </td></tr><tr><td rowspan="1" colspan="1">5</td><td rowspan="1" colspan="1">Each elytron with two similar and equally-sized rounded spots (Fig. <xref ref-type="fig" rid="F1">6</xref>). Male genitalia with penis guide approximately as long as parameres (Figs <xref ref-type="fig" rid="F4">29</xref>, <xref ref-type="fig" rid="F4">31</xref>); penis as in Fig. <xref ref-type="fig" rid="F4">30</xref>. Body oval, 3.5–4.5 mm long</td><td rowspan="1" colspan="1">
                      <bold><italic><tp:taxon-name><tp:taxon-name-part taxon-name-part-type="genus" reg="Exochomus">E.</tp:taxon-name-part> <tp:taxon-name-part taxon-name-part-type="species" reg="quadriguttatus">quadriguttatus</tp:taxon-name-part></tp:taxon-name></italic> Fleischer</bold>
                    </td></tr><tr><td rowspan="1" colspan="1">–</td><td rowspan="1" colspan="1">Each elytron with two differently sized and shaped spots (Figs <xref ref-type="fig" rid="F1">7</xref>, <xref ref-type="fig" rid="F1">8</xref>). Male genitalia with penis guide clearly shorter than parameres (Figs <xref ref-type="fig" rid="F5">32</xref>, <xref ref-type="fig" rid="F5">33</xref>); penis as in Fig. <xref ref-type="fig" rid="F5">34</xref>. Body subcircular, 3.5–4.0 mm long</td><td rowspan="1" colspan="1">
                      <bold><italic><tp:taxon-name><tp:taxon-name-part taxon-name-part-type="genus" reg="Exochomus">E.</tp:taxon-name-part> <tp:taxon-name-part taxon-name-part-type="species" reg="quadripustulatus">quadripustulatus</tp:taxon-name-part></tp:taxon-name></italic> Linnaeus</bold>
                    </td></tr><tr><td rowspan="1" colspan="1">6</td><td rowspan="1" colspan="1">Background of elytra black; elytral maculae large and of irregular shape, brown or orange</td><td rowspan="1" colspan="1">
                      <bold>7</bold>
                    </td></tr><tr><td rowspan="1" colspan="1">–</td><td rowspan="1" colspan="1">Background of elytra orange to red-brown; with or without contrasting markings</td><td rowspan="1" colspan="1">
                      <bold>8</bold>
                    </td></tr><tr><td rowspan="1" colspan="1">7</td><td rowspan="1" colspan="1">Humeral part with brown macula (Fig. <xref ref-type="fig" rid="F1">9</xref>); male genitalia with penis guide longer than parameres (Fig. <xref ref-type="fig" rid="F5">35</xref>); penis as in Fig. <xref ref-type="fig" rid="F5">36</xref>. Form oblong, body length 4.3–5.0 mm</td><td rowspan="1" colspan="1">
                      <bold><italic><tp:taxon-name><tp:taxon-name-part taxon-name-part-type="genus" reg="Exochomus">E.</tp:taxon-name-part> <tp:taxon-name-part taxon-name-part-type="species" reg="undulatus">undulatus</tp:taxon-name-part></tp:taxon-name></italic> Weise</bold>
                    </td></tr><tr><td rowspan="1" colspan="1">–</td><td rowspan="1" colspan="1">Humeral part with orange macula surrounding a black round spot (Fig. <xref ref-type="fig" rid="F1">3</xref>). Body form oblong, 3.0–5.0 mm long)</td><td rowspan="1" colspan="1">
                      <bold><italic><tp:taxon-name><tp:taxon-name-part taxon-name-part-type="genus" reg="Exochomus">E.</tp:taxon-name-part> <tp:taxon-name-part taxon-name-part-type="species" reg="ericae">ericae</tp:taxon-name-part></tp:taxon-name></italic> Crotch</bold>
                    </td></tr><tr><td rowspan="1" colspan="1">8</td><td rowspan="1" colspan="1">Elytra brown without markings; (Body subcircular, 3.5–4.0 mm long)</td><td rowspan="1" colspan="1">
                      <bold><italic><tp:taxon-name><tp:taxon-name-part taxon-name-part-type="genus" reg="Exochomus">E.</tp:taxon-name-part> <tp:taxon-name-part taxon-name-part-type="species" reg="quadripustulatus">quadripustulatus</tp:taxon-name-part></tp:taxon-name></italic> Linnaeus</bold>
                    </td></tr><tr><td rowspan="1" colspan="1">–</td><td rowspan="1" colspan="1">Each elytron with 4 nearly equally sized, small, black spots similarly distributed</td><td rowspan="1" colspan="1">
                      <bold>9</bold>
                    </td></tr><tr><td rowspan="1" colspan="1">9</td><td rowspan="1" colspan="1">Pronotum reddish orange, with a medio basal ungulate black spot (Fig. <xref ref-type="fig" rid="F1">5</xref>). Tarsal claw simple (Fig. <xref ref-type="fig" rid="F5">37</xref>). Male genitalia with penis guide as long as parameres (Fig. <xref ref-type="fig" rid="F5">38</xref>); penis as in Fig. <xref ref-type="fig" rid="F5">39</xref>. Body nearly of spindle form, 2.8–4.5 mm long</td><td rowspan="1" colspan="1">
                      <bold><italic><tp:taxon-name><tp:taxon-name-part taxon-name-part-type="genus" reg="Exochomus">E.</tp:taxon-name-part> <tp:taxon-name-part taxon-name-part-type="species" reg="octosignatus">octosignatus</tp:taxon-name-part></tp:taxon-name></italic> Gebler</bold>
                    </td></tr><tr><td rowspan="1" colspan="1">–</td><td rowspan="1" colspan="1">Pronotum entirely black except for dark bordering oflateral and anterior margins (Fig. <xref ref-type="fig" rid="F1">4</xref>).Tarsal claw with small basal tooth (Fig. <xref ref-type="fig" rid="F6">40</xref>). Male genitalia with penis guide distinctly shorter than parameres (Figs <xref ref-type="fig" rid="F6">41</xref>, <xref ref-type="fig" rid="F6">42</xref>); penis as in Fig. <xref ref-type="fig" rid="F6">43</xref>. Body subcircular, 4.0–5.0 mm long</td><td rowspan="1" colspan="1">
                      <bold><italic><tp:taxon-name><tp:taxon-name-part taxon-name-part-type="genus" reg="Exochomus">E.</tp:taxon-name-part> <tp:taxon-name-part taxon-name-part-type="species" reg="gebleri">gebleri</tp:taxon-name-part></tp:taxon-name></italic> Weise</bold>
                    </td></tr><tr><td rowspan="1" colspan="1">10</td><td rowspan="1" colspan="1">Body pubescent</td><td rowspan="1" colspan="1">
                      <bold>11</bold>
                    </td></tr><tr><td rowspan="1" colspan="1">–</td><td rowspan="1" colspan="1">Body glabrous</td><td rowspan="1" colspan="1">
                      <bold>12</bold>
                    </td></tr><tr><td rowspan="1" colspan="1">11</td><td rowspan="1" colspan="1">Body covered with dense, moderately long setae (Fig. <xref ref-type="fig" rid="F2">13</xref>). Male genitalia with penis guide shorter than parameres (Figs <xref ref-type="fig" rid="F6">44</xref>, <xref ref-type="fig" rid="F6">45</xref>); penis as in Figs <xref ref-type="fig" rid="F6">46</xref>, <xref ref-type="fig" rid="F6">47</xref>. Body short oval to nearly circular, 2.8–2.9 mm long</td><td rowspan="1" colspan="1">
                      <bold><italic><tp:taxon-name><tp:taxon-name-part taxon-name-part-type="genus" reg="Parexochomus">P.</tp:taxon-name-part> <tp:taxon-name-part taxon-name-part-type="species" reg="pubescens">pubescens</tp:taxon-name-part></tp:taxon-name></italic> Küster</bold>
                    </td></tr><tr><td rowspan="1" colspan="1">–</td><td rowspan="1" colspan="1">Body apparently glabrous, but actually with minute sparse setae particularly at pronotum (Fig. <xref ref-type="fig" rid="F2">10</xref>). Form oblong, 2.2–2.7 mm long</td><td rowspan="1" colspan="1">
                      <bold><italic><tp:taxon-name><tp:taxon-name-part taxon-name-part-type="genus" reg="Parexochomus">P.</tp:taxon-name-part> <tp:taxon-name-part taxon-name-part-type="species" reg="melanocephalus">melanocephalus</tp:taxon-name-part></tp:taxon-name></italic> Zubkov</bold>
                    </td></tr><tr><td rowspan="1" colspan="1">12</td><td rowspan="1" colspan="1">Pronotum yellow (Fig. <xref ref-type="fig" rid="F2">11</xref>). Male genitalia as in Figs <xref ref-type="fig" rid="F7">48</xref>, <xref ref-type="fig" rid="F7">49</xref>, <xref ref-type="fig" rid="F7">50</xref>. Body oval and highly convex, 3.8–4.2 mm long</td><td rowspan="1" colspan="1">
                      <bold><italic><tp:taxon-name><tp:taxon-name-part taxon-name-part-type="genus" reg="Parexochomus">P.</tp:taxon-name-part> <tp:taxon-name-part taxon-name-part-type="species" reg="nigripennis">nigripennis</tp:taxon-name-part></tp:taxon-name></italic> Erichson</bold>
                    </td></tr><tr><td rowspan="1" colspan="1">–</td><td rowspan="1" colspan="1">Pronotum black with yellow lateral margins (Fig. <xref ref-type="fig" rid="F2">12</xref>). Male genitalia as in Figs <xref ref-type="fig" rid="F7">51–55</xref>. Body broadly oval, moderately convex, 3.1–4.5 mm long</td><td rowspan="1" colspan="1">
                      <bold><italic><tp:taxon-name><tp:taxon-name-part taxon-name-part-type="genus" reg="Parexochomus">P.</tp:taxon-name-part> <tp:taxon-name-part taxon-name-part-type="species" reg="nigromaculatus">nigromaculatus</tp:taxon-name-part></tp:taxon-name></italic> Goeze</bold>
                    </td></tr><!--PageBreak--></tbody></table></table-wrap></tp:treatment-sec><tp:treatment-sec><!--Section generated to contain objects referenced in tp:taxon-treatment.--><fig id="F3" position="float" orientation="portrait"><label>Figures 14–20.</label><caption><p>Morphological details and male genitalia of <tp:taxon-name><tp:taxon-name-part taxon-name-part-type="tribe">Chilocorini</tp:taxon-name-part></tp:taxon-name> species. <bold>14–20</bold> <italic><tp:taxon-name><tp:taxon-name-part taxon-name-part-type="genus" reg="Chilocorus">Chilocorus</tp:taxon-name-part> <tp:taxon-name-part taxon-name-part-type="species" reg="bipustulatus">bipustulatus</tp:taxon-name-part></tp:taxon-name></italic>: <bold>14</bold> Head <bold>15</bold> Abdominal postcoxal lines <bold>16</bold> Leg <bold>17</bold> Tegmen <bold>18</bold> Penis guide of tegmen <bold>19</bold> Penis apex <bold>20</bold> Penis.</p></caption><graphic xmlns:xlink="http://www.w3.org/1999/xlink" xlink:href="zookeys-712-043-g003.jpg" position="float" orientation="portrait" xlink:type="simple" id="oo_165242.jpg"/></fig><fig id="F1" position="float" orientation="portrait"><label>Figures 1–9.</label><caption><p>Dorsal habitus of <tp:taxon-name><tp:taxon-name-part taxon-name-part-type="tribe">Chilocorini</tp:taxon-name-part></tp:taxon-name> species. <bold>1</bold> <italic><tp:taxon-name><tp:taxon-name-part taxon-name-part-type="genus" reg="Brumoides">Brumoides</tp:taxon-name-part> <tp:taxon-name-part taxon-name-part-type="species" reg="adenensis">adenensis</tp:taxon-name-part></tp:taxon-name></italic> Fürsch <bold>2</bold> <italic><tp:taxon-name><tp:taxon-name-part taxon-name-part-type="genus" reg="Chilocorus">Chilocorus</tp:taxon-name-part> <tp:taxon-name-part taxon-name-part-type="species" reg="bipustulatus">bipustulatus</tp:taxon-name-part></tp:taxon-name></italic> Linnaeus <bold>3</bold> <italic><tp:taxon-name><tp:taxon-name-part taxon-name-part-type="genus" reg="Exochomus">E.</tp:taxon-name-part> <tp:taxon-name-part taxon-name-part-type="species" reg="ericae">ericae</tp:taxon-name-part></tp:taxon-name></italic> Crotch <bold>4</bold> <italic><tp:taxon-name><tp:taxon-name-part taxon-name-part-type="genus" reg="Exochomus">E.</tp:taxon-name-part> <tp:taxon-name-part taxon-name-part-type="species" reg="gebleri">gebleri</tp:taxon-name-part></tp:taxon-name></italic> Weise <bold>5</bold> <italic><tp:taxon-name><tp:taxon-name-part taxon-name-part-type="genus" reg="Exochomus">E.</tp:taxon-name-part> <tp:taxon-name-part taxon-name-part-type="species" reg="octosignatus">octosignatus</tp:taxon-name-part></tp:taxon-name></italic> Gebler <bold>6</bold> <italic><tp:taxon-name><tp:taxon-name-part taxon-name-part-type="genus" reg="Exochomus">E.</tp:taxon-name-part> <tp:taxon-name-part taxon-name-part-type="species" reg="quadriguttatus">quadriguttatus</tp:taxon-name-part></tp:taxon-name></italic> Fleischer <bold>7, 8</bold> <italic><tp:taxon-name><tp:taxon-name-part taxon-name-part-type="genus" reg="Exochomus">E.</tp:taxon-name-part> <tp:taxon-name-part taxon-name-part-type="species" reg="quadripustulatus">quadripustulatus</tp:taxon-name-part></tp:taxon-name></italic> Linnaeus <bold>9</bold> <italic><tp:taxon-name><tp:taxon-name-part taxon-name-part-type="genus" reg="Exochomus">E.</tp:taxon-name-part> <tp:taxon-name-part taxon-name-part-type="species" reg="undulatus">undulatus</tp:taxon-name-part></tp:taxon-name></italic> Weise.</p></caption><graphic xmlns:xlink="http://www.w3.org/1999/xlink" xlink:href="zookeys-712-043-g001.jpg" position="float" orientation="portrait" xlink:type="simple" id="oo_165239.jpg"/></fig><fig id="F4" position="float" orientation="portrait"><label>Figures 21–31.</label><caption><p>Morphological details and male genitalia of <tp:taxon-name><tp:taxon-name-part taxon-name-part-type="tribe">Chilocorini</tp:taxon-name-part></tp:taxon-name> species. <bold>21</bold>, <bold>24–26</bold> <italic><tp:taxon-name><tp:taxon-name-part taxon-name-part-type="genus" reg="Brumoides">Brumoides</tp:taxon-name-part> <tp:taxon-name-part taxon-name-part-type="species" reg="adenensis">adenensis</tp:taxon-name-part></tp:taxon-name></italic>: <bold>21</bold> Abdominal postcoxal lines <bold>24</bold> Antenna <bold>25</bold> Tegmen <bold>26</bold> Penis apex <bold>22</bold> <italic><tp:taxon-name><tp:taxon-name-part taxon-name-part-type="genus" reg="Parexochomus">Parexochomus</tp:taxon-name-part> <tp:taxon-name-part taxon-name-part-type="species" reg="pubescens">pubescens</tp:taxon-name-part></tp:taxon-name></italic>: Abdominal postcoxal lines <bold>23, 28</bold> <italic><tp:taxon-name><tp:taxon-name-part taxon-name-part-type="genus" reg="Parexochomus">P.</tp:taxon-name-part> <tp:taxon-name-part taxon-name-part-type="species" reg="nigripennis">nigripennis</tp:taxon-name-part></tp:taxon-name></italic>: <bold>23</bold> Hind leg <bold>28</bold> Antenna <bold>27</bold> <italic><tp:taxon-name><tp:taxon-name-part taxon-name-part-type="genus" reg="Exochomus">Exochomus</tp:taxon-name-part> <tp:taxon-name-part taxon-name-part-type="species" reg="undulatus">undulatus</tp:taxon-name-part></tp:taxon-name></italic>: Antenna <bold>29–31</bold> <italic><tp:taxon-name><tp:taxon-name-part taxon-name-part-type="genus" reg="Exochomus">E.</tp:taxon-name-part> <tp:taxon-name-part taxon-name-part-type="species" reg="quadriguttatus">quadriguttatus</tp:taxon-name-part></tp:taxon-name></italic>: <bold>29</bold> Tegmen, ventral view <bold>31</bold> Tegmen, lateral view <bold>30</bold> Penis apex.</p></caption><graphic xmlns:xlink="http://www.w3.org/1999/xlink" xlink:href="zookeys-712-043-g004.jpg" position="float" orientation="portrait" xlink:type="simple" id="oo_165243.jpg"/></fig><fig id="F5" position="float" orientation="portrait"><label>Figures 32–39.</label><caption><p>Morphological details and male genitalia of <tp:taxon-name><tp:taxon-name-part taxon-name-part-type="tribe">Chilocorini</tp:taxon-name-part></tp:taxon-name> species <bold>32–34</bold> <italic><tp:taxon-name><tp:taxon-name-part taxon-name-part-type="genus" reg="Exochomus">E.</tp:taxon-name-part> <tp:taxon-name-part taxon-name-part-type="species" reg="quadripustulatus">quadripustulatus</tp:taxon-name-part></tp:taxon-name></italic>: <bold>32, 33</bold> Tegmen in ventral and lateral view <bold>34</bold> Penis apex <bold>35–36</bold> <italic><tp:taxon-name><tp:taxon-name-part taxon-name-part-type="genus" reg="Exochomus">E.</tp:taxon-name-part> <tp:taxon-name-part taxon-name-part-type="species" reg="undulatus">undulatus</tp:taxon-name-part></tp:taxon-name></italic>: <bold>35</bold> Tegmen, ventral view <bold>36</bold> Penis apex <bold>37–39</bold> <italic><tp:taxon-name><tp:taxon-name-part taxon-name-part-type="genus" reg="Exochomus">E.</tp:taxon-name-part> <tp:taxon-name-part taxon-name-part-type="species" reg="octosignatus">octosignatus</tp:taxon-name-part></tp:taxon-name></italic>: <bold>37</bold> Tarsal claw <bold>38</bold> Tegmen, ventral view <bold>39</bold> Penis apex.</p></caption><graphic xmlns:xlink="http://www.w3.org/1999/xlink" xlink:href="zookeys-712-043-g005.jpg" position="float" orientation="portrait" xlink:type="simple" id="oo_165244.jpg"/></fig><fig id="F6" position="float" orientation="portrait"><label>Figures 40–47.</label><caption><p>Morphological details and male genitalia of <tp:taxon-name><tp:taxon-name-part taxon-name-part-type="tribe">Chilocorini</tp:taxon-name-part></tp:taxon-name> species. <bold>40–43</bold> <italic><tp:taxon-name><tp:taxon-name-part taxon-name-part-type="genus" reg="Exochomus">E.</tp:taxon-name-part> <tp:taxon-name-part taxon-name-part-type="species" reg="gebleri">gebleri</tp:taxon-name-part></tp:taxon-name></italic>: <bold>40</bold> Tarsal claw <bold>41, 42</bold> Tegmen in ventral and lateral view <bold>43</bold> Penis apex <bold>44–47</bold> <italic><tp:taxon-name><tp:taxon-name-part taxon-name-part-type="genus" reg="Parexochomus">P.</tp:taxon-name-part> <tp:taxon-name-part taxon-name-part-type="species" reg="pubescens">pubescens</tp:taxon-name-part></tp:taxon-name></italic>: <bold>44–45</bold> Tegmen in ventral and lateral view <bold>46</bold> Tip of penis <bold>47</bold> Penis.</p></caption><graphic xmlns:xlink="http://www.w3.org/1999/xlink" xlink:href="zookeys-712-043-g006.jpg" position="float" orientation="portrait" xlink:type="simple" id="oo_165245.jpg"/></fig><fig id="F2" position="float" orientation="portrait"><label>Figures 10–13.</label><caption><p>Dorsal habitus of <tp:taxon-name><tp:taxon-name-part taxon-name-part-type="tribe">Chilocorini</tp:taxon-name-part></tp:taxon-name> species. <bold>10</bold> <italic><tp:taxon-name><tp:taxon-name-part taxon-name-part-type="genus" reg="Parexochomus">Parexochomus</tp:taxon-name-part> <tp:taxon-name-part taxon-name-part-type="species" reg="melanocephalus">melanocephalus</tp:taxon-name-part></tp:taxon-name></italic> Zubkov <bold>11</bold> <italic><tp:taxon-name><tp:taxon-name-part taxon-name-part-type="genus" reg="Parexochomus">P.</tp:taxon-name-part> <tp:taxon-name-part taxon-name-part-type="species" reg="nigripennis">nigripennis</tp:taxon-name-part></tp:taxon-name></italic> Erichson <bold>12</bold> <italic><tp:taxon-name><tp:taxon-name-part taxon-name-part-type="genus" reg="Parexochomus">P.</tp:taxon-name-part> <tp:taxon-name-part taxon-name-part-type="species" reg="nigromaculatus">nigromaculatus</tp:taxon-name-part></tp:taxon-name></italic> Goeze <bold>13</bold> <italic><tp:taxon-name><tp:taxon-name-part taxon-name-part-type="genus" reg="Parexochomus">P.</tp:taxon-name-part> <tp:taxon-name-part taxon-name-part-type="species" reg="pubescens">pubescens</tp:taxon-name-part></tp:taxon-name></italic> Küster.</p></caption><graphic xmlns:xlink="http://www.w3.org/1999/xlink" xlink:href="zookeys-712-043-g002.jpg" position="float" orientation="portrait" xlink:type="simple" id="oo_165240.jpg"/></fig><fig id="F7" position="float" orientation="portrait"><label>Figures 48–55.</label><caption><p>Morphological details and male genitalia of <tp:taxon-name><tp:taxon-name-part taxon-name-part-type="tribe">Chilocorini</tp:taxon-name-part></tp:taxon-name> species. <bold>48–50</bold> <italic><tp:taxon-name><tp:taxon-name-part taxon-name-part-type="genus" reg="Parexochomus">P.</tp:taxon-name-part> <tp:taxon-name-part taxon-name-part-type="species" reg="nigripennis">nigripennis</tp:taxon-name-part></tp:taxon-name></italic>: <bold>48</bold> Tegmen, ventral view <bold>49</bold> Penis apex <bold>50</bold> Penis <bold>51–55</bold> <italic><tp:taxon-name><tp:taxon-name-part taxon-name-part-type="genus" reg="Parexochomus">P.</tp:taxon-name-part> <tp:taxon-name-part taxon-name-part-type="species" reg="nigromaculatus">nigromaculatus</tp:taxon-name-part></tp:taxon-name></italic>: <bold>51–53</bold> Tegmen, ventral and lateral view <bold>54</bold> Penis <bold>55</bold> Penis apex.</p></caption><graphic xmlns:xlink="http://www.w3.org/1999/xlink" xlink:href="zookeys-712-043-g007.jpg" position="float" orientation="portrait" xlink:type="simple" id="oo_165247.jpg"/></fig></tp:treatment-sec><ref-list><ref id="B105"><mixed-citation xmlns:xlink="http://www.w3.org/1999/xlink" xlink:type="simple">
          <person-group><name name-style="western"><surname>Ślipiński</surname><given-names>A</given-names></name></person-group> (<year>2007</year>) <source>Australian ladybird beetles (<tp:taxon-name><tp:taxon-name-part taxon-name-part-type="order">Coleoptera</tp:taxon-name-part></tp:taxon-name>: <tp:taxon-name><tp:taxon-name-part taxon-name-part-type="family">Coccinellidae</tp:taxon-name-part></tp:taxon-name>) their biology and classification.</source> <publisher-name>ABRS</publisher-name>, <publisher-loc>Canberra</publisher-loc>, <size units="page">286 pp</size>.</mixed-citation></ref></ref-list></tp:taxon-treatment>
