# Supplementary material for: Review of the tribe Chilocorini Mulsant from Iran (Coleoptera, Coccinellidae)
Source: Zookeys. 2017 Oct 31;(712):43–68. doi: 10.3897/zookeys.712.20419 (PMC5674205; doi:10.3897/zookeys.712.20419)
Supplement: XML Treatment for Brumoides [file zookeys.712.20419-treatment2.xml]

<!DOCTYPE tp:taxon-treatment
  PUBLIC "-//TaxonX//DTD Taxonomic Treatment Publishing DTD v0 20100105//EN" "tax-treatment-NSO.dtd">
<tp:taxon-treatment xmlns:tp="http://www.plazi.org/taxpub"><tp:treatment-meta><kwd-group><label>Taxon classification</label><kwd><named-content xmlns:xlink="http://www.w3.org/1999/xlink" content-type="kingdom">Animalia</named-content></kwd><kwd><named-content xmlns:xlink="http://www.w3.org/1999/xlink" content-type="order">Coleoptera</named-content></kwd><kwd><named-content xmlns:xlink="http://www.w3.org/1999/xlink" content-type="family">Coccinellidae</named-content></kwd></kwd-group><mixed-citation publication-type="journal"><person-group><name><surname>Biranvand</surname><given-names>Amir</given-names></name><name><surname>Tomaszewska</surname><given-names>Wioletta</given-names></name><name><surname>Li</surname><given-names>Wenjing</given-names></name><name><surname>Nicolas</surname><given-names>Vincent</given-names></name><name><surname>Shakarami</surname><given-names>Jahanshir</given-names></name><name><surname>Fekrat</surname><given-names>Lida</given-names></name><name><surname>Hesami</surname><given-names>Shahram</given-names></name></person-group><article-title>Review of the tribe <tp:taxon-name><tp:taxon-name-part taxon-name-part-type="tribe">Chilocorini</tp:taxon-name-part></tp:taxon-name> Mulsant from Iran (<tp:taxon-name><tp:taxon-name-part taxon-name-part-type="order">Coleoptera</tp:taxon-name-part></tp:taxon-name>, <tp:taxon-name><tp:taxon-name-part taxon-name-part-type="family">Coccinellidae</tp:taxon-name-part></tp:taxon-name>)</article-title><source>Zookeys</source><day>31</day><month>10</month><year>2017</year><volume>2017</volume><issue>712</issue><fpage>43</fpage><lpage>68</lpage><pub-id pub-id-type="doi">10.3897/zookeys.712.20419</pub-id></mixed-citation></tp:treatment-meta><tp:nomenclature><tp:taxon-name>
              <tp:taxon-name-part taxon-name-part-type="genus" reg="Brumoides">Brumoides</tp:taxon-name-part>
            </tp:taxon-name><tp:taxon-authority>Chapin, 1965</tp:taxon-authority><tp:nomenclature-citation-list><tp:nomenclature-citation><tp:taxon-name>
                  <tp:taxon-name-part taxon-name-part-type="genus" reg="Brumoides">Brumoides</tp:taxon-name-part>
                </tp:taxon-name><comment>Chapin, 1965: 237. Type species: <tp:taxon-name><tp:taxon-name-part taxon-name-part-type="genus" reg="Coccinella">Coccinella</tp:taxon-name-part> <tp:taxon-name-part taxon-name-part-type="species" reg="suturalis">suturalis</tp:taxon-name-part></tp:taxon-name> Fabricius, 1798, by original designation.</comment></tp:nomenclature-citation></tp:nomenclature-citation-list></tp:nomenclature><tp:treatment-sec sec-type="diagnosis" id="SECID0E54AE"><title>Diagnosis.</title><p>Body length 2.0–3.5 mm. Dorsum glabrous; yellowish or brown, elytra with dark markings. Eye distinctly emarginate. Antenna composed of 8 antennomeres; terminal antennomere small, partly embedded in penultimate one. Clypeus short; labrum exposed. Pronotal base bordered; prosternal process extremely narrow, without carinae; without hypomeral fovea. Fore tibia narrow, simple, middle and hind tibiae with two apical spurs; tarsal claws appendiculate or weakly thickened basally. Abdominal ventrite 6 visible in males; abdominal postcoxal lines separated medially, each arcuately recurving apically and reaching or nearly reaching midpoint of lateral line (after <xref ref-type="bibr" rid="B105">Ślipiński 2007</xref>).</p></tp:treatment-sec><tp:treatment-sec sec-type="ecology" id="SECID0EI5AE"><title>Ecology.</title><p>Various species of <italic><tp:taxon-name><tp:taxon-name-part taxon-name-part-type="genus" reg="Brumoides">Brumoides</tp:taxon-name-part></tp:taxon-name></italic> have been associated with mealybugs (<xref ref-type="bibr" rid="B105">Ślipiński 2007</xref>), namely <italic><tp:taxon-name><tp:taxon-name-part taxon-name-part-type="genus" reg="Coccidohystrix">Coccidohystrix</tp:taxon-name-part> <tp:taxon-name-part taxon-name-part-type="species" reg="insolita">insolita</tp:taxon-name-part></tp:taxon-name></italic> (<tp:taxon-name><tp:taxon-name-part taxon-name-part-type="order">Hemiptera</tp:taxon-name-part></tp:taxon-name>: <tp:taxon-name>Pseudococcidae</tp:taxon-name>), <italic><tp:taxon-name><tp:taxon-name-part taxon-name-part-type="genus" reg="Dactylopius">Dactylopius</tp:taxon-name-part> <tp:taxon-name-part taxon-name-part-type="species" reg="confusus">confusus</tp:taxon-name-part></tp:taxon-name></italic> (<tp:taxon-name><tp:taxon-name-part taxon-name-part-type="order">Hemiptera</tp:taxon-name-part></tp:taxon-name>: <tp:taxon-name><tp:taxon-name-part taxon-name-part-type="family">Dactylopiidae</tp:taxon-name-part></tp:taxon-name>), <italic><tp:taxon-name><tp:taxon-name-part taxon-name-part-type="genus" reg="Ferrisia">Ferrisia</tp:taxon-name-part> <tp:taxon-name-part taxon-name-part-type="species" reg="virgata">virgata</tp:taxon-name-part></tp:taxon-name></italic> (<tp:taxon-name><tp:taxon-name-part taxon-name-part-type="order">Hemiptera</tp:taxon-name-part></tp:taxon-name>: <tp:taxon-name><tp:taxon-name-part taxon-name-part-type="family">Pseudococcidae</tp:taxon-name-part></tp:taxon-name>), and <italic><tp:taxon-name><tp:taxon-name-part taxon-name-part-type="genus" reg="Phenacoccus">Phenacoccus</tp:taxon-name-part> <tp:taxon-name-part taxon-name-part-type="species" reg="solenopsis">solenopsis</tp:taxon-name-part></tp:taxon-name></italic> (<tp:taxon-name><tp:taxon-name-part taxon-name-part-type="order">Hemiptera</tp:taxon-name-part></tp:taxon-name>: <tp:taxon-name>Pseudoccocidae</tp:taxon-name>) (<xref ref-type="bibr" rid="B46">Gordon 1985</xref>, <xref ref-type="bibr" rid="B37">Gautam 1990</xref>, <xref ref-type="bibr" rid="B49">Hodek and Honěk 2009</xref>, <xref ref-type="bibr" rid="B5">Arif et al. 2012</xref>, <xref ref-type="bibr" rid="B43">Giorgi et al. 2014</xref>). Some species of this genus, such as <italic><tp:taxon-name><tp:taxon-name-part taxon-name-part-type="genus" reg="Brumoides">Brumoides</tp:taxon-name-part> <tp:taxon-name-part taxon-name-part-type="species" reg="suturalis">suturalis</tp:taxon-name-part></tp:taxon-name></italic> (F.) feed on some whitefly species, such as <italic><tp:taxon-name><tp:taxon-name-part taxon-name-part-type="genus" reg="Aleurolobus">Aleurolobus</tp:taxon-name-part> <tp:taxon-name-part taxon-name-part-type="species" reg="barodensis">barodensis</tp:taxon-name-part></tp:taxon-name></italic> (Maskell) (<xref ref-type="bibr" rid="B50">Inayatullah 1984</xref>, <xref ref-type="bibr" rid="B49">Hodek and Honěk 2009</xref>) in addition to feeding on some coccids, such as <italic><tp:taxon-name><tp:taxon-name-part taxon-name-part-type="genus" reg="Ferrisia">F.</tp:taxon-name-part> <tp:taxon-name-part taxon-name-part-type="species" reg="virgata">virgata</tp:taxon-name-part></tp:taxon-name></italic> (better for development) and <italic><tp:taxon-name><tp:taxon-name-part taxon-name-part-type="genus" reg="Planococcus">Planococcus</tp:taxon-name-part> <tp:taxon-name-part taxon-name-part-type="species" reg="pacificus">pacificus</tp:taxon-name-part></tp:taxon-name></italic> (better for oviposition) (<xref ref-type="bibr" rid="B37">Gautam 1990</xref>).</p></tp:treatment-sec><ref-list><ref id="B105"><mixed-citation xmlns:xlink="http://www.w3.org/1999/xlink" xlink:type="simple">
          <person-group><name name-style="western"><surname>Ślipiński</surname><given-names>A</given-names></name></person-group> (<year>2007</year>) <source>Australian ladybird beetles (<tp:taxon-name><tp:taxon-name-part taxon-name-part-type="order">Coleoptera</tp:taxon-name-part></tp:taxon-name>: <tp:taxon-name><tp:taxon-name-part taxon-name-part-type="family">Coccinellidae</tp:taxon-name-part></tp:taxon-name>) their biology and classification.</source> <publisher-name>ABRS</publisher-name>, <publisher-loc>Canberra</publisher-loc>, <size units="page">286 pp</size>.</mixed-citation></ref><ref id="B46"><mixed-citation xmlns:xlink="http://www.w3.org/1999/xlink" xlink:type="simple">
          <person-group><name name-style="western"><surname>Gordon</surname><given-names>RD</given-names></name></person-group> (<year>1985</year>) <article-title>The <tp:taxon-name><tp:taxon-name-part taxon-name-part-type="family">Coccinellidae</tp:taxon-name-part></tp:taxon-name> (<tp:taxon-name><tp:taxon-name-part taxon-name-part-type="order">Coleoptera</tp:taxon-name-part></tp:taxon-name>) of America north of Mexico.</article-title> <source>Journal of the New York Entomological Society</source> <volume>93</volume>: <fpage>1</fpage>–<lpage>912</lpage>.</mixed-citation></ref><ref id="B37"><mixed-citation xmlns:xlink="http://www.w3.org/1999/xlink" xlink:type="simple">
          <person-group><name name-style="western"><surname>Gautam</surname><given-names>RD</given-names></name></person-group> (<year>1990</year>) <article-title>Mass-multiplication technique of coccinellid predator, ladybird beetle (<italic><tp:taxon-name><tp:taxon-name-part taxon-name-part-type="genus">Brumoides</tp:taxon-name-part> <tp:taxon-name-part taxon-name-part-type="species">suturalis</tp:taxon-name-part></tp:taxon-name></italic>).</article-title> <source>Indian Journal of Agricultural Sciences</source> <volume>60</volume>: <fpage>747</fpage>–<lpage>750</lpage>.</mixed-citation></ref><ref id="B49"><mixed-citation xmlns:xlink="http://www.w3.org/1999/xlink" xlink:type="simple">
          <person-group><name name-style="western"><surname>Hodek</surname><given-names>I</given-names></name><name name-style="western"><surname>Honěk</surname><given-names>A</given-names></name></person-group> (<year>2009</year>) <article-title>Scale insects, mealybugs, whiteflies and psyllids (<tp:taxon-name><tp:taxon-name-part taxon-name-part-type="order">Hemiptera</tp:taxon-name-part></tp:taxon-name>, <tp:taxon-name><tp:taxon-name-part taxon-name-part-type="suborder">Sternorrhyncha</tp:taxon-name-part></tp:taxon-name>) as prey of ladybirds.</article-title> <source>Biological Control</source> <volume>51</volume>(<issue>2</issue>): <fpage>232</fpage>–<lpage>243</lpage>. <ext-link xlink:type="simple" ext-link-type="doi" xlink:href="10.1016/j.biocontrol.2009.05.018">https://doi.org/10.1016/j.biocontrol.2009.05.018</ext-link></mixed-citation></ref><ref id="B5"><mixed-citation xmlns:xlink="http://www.w3.org/1999/xlink" xlink:type="simple">
          <person-group><name name-style="western"><surname>Arif</surname><given-names>MI</given-names></name><name name-style="western"><surname>Rafiq</surname><given-names>M</given-names></name><name name-style="western"><surname>Wazir</surname><given-names>S</given-names></name><name name-style="western"><surname>Mehmood</surname><given-names>N</given-names></name><name name-style="western"><surname>Ghaffar</surname><given-names>A</given-names></name></person-group> (<year>2012</year>) <article-title>Studies on cotton mealybug, <italic><tp:taxon-name><tp:taxon-name-part taxon-name-part-type="genus">Phenacoccus</tp:taxon-name-part> <tp:taxon-name-part taxon-name-part-type="species">solenopsis</tp:taxon-name-part></tp:taxon-name></italic> (<tp:taxon-name><tp:taxon-name-part taxon-name-part-type="family">Pseudococcidae</tp:taxon-name-part></tp:taxon-name>: <tp:taxon-name><tp:taxon-name-part taxon-name-part-type="suborder">Homoptera</tp:taxon-name-part></tp:taxon-name>), and its natural enemies in Punjab, Pakistan.</article-title> <source>International Journal of Agricultureand Biology</source> <volume>14</volume>: <fpage>557</fpage>–<lpage>562</lpage>.</mixed-citation></ref><ref id="B43"><mixed-citation xmlns:xlink="http://www.w3.org/1999/xlink" xlink:type="simple">
          <person-group><name name-style="western"><surname>Giorgi</surname><given-names>JA</given-names></name><name name-style="western"><surname>Lima</surname><given-names>MS</given-names></name><name name-style="western"><surname>Vandenberg</surname><given-names>NJ</given-names></name></person-group> (<year>2014</year>) <article-title>The first record of <italic><tp:taxon-name><tp:taxon-name-part taxon-name-part-type="genus">Brumoides</tp:taxon-name-part> <tp:taxon-name-part taxon-name-part-type="species">foudrasii</tp:taxon-name-part></tp:taxon-name></italic> (Mulsant) (<tp:taxon-name><tp:taxon-name-part taxon-name-part-type="order">Coleoptera</tp:taxon-name-part></tp:taxon-name>: <tp:taxon-name><tp:taxon-name-part taxon-name-part-type="family">Coccinellidae</tp:taxon-name-part></tp:taxon-name>: <tp:taxon-name><tp:taxon-name-part taxon-name-part-type="tribe">Chilocorini</tp:taxon-name-part></tp:taxon-name>) from South America, with notes on its biology.</article-title> <source>The Coleopterists Bulletin</source> <volume>68</volume>(<issue>2</issue>): <fpage>336</fpage>–<lpage>338</lpage>.</mixed-citation></ref><ref id="B50"><mixed-citation xmlns:xlink="http://www.w3.org/1999/xlink" xlink:type="simple">
          <person-group><name name-style="western"><surname>Inayatullah</surname><given-names>C</given-names></name></person-group> (<year>1984</year>) <article-title>Sugarcane aleurodids, <italic><tp:taxon-name><tp:taxon-name-part taxon-name-part-type="genus">Aleurolobus</tp:taxon-name-part> <tp:taxon-name-part taxon-name-part-type="species">barodensis</tp:taxon-name-part></tp:taxon-name></italic> (Maskell) and <italic><tp:taxon-name><tp:taxon-name-part taxon-name-part-type="genus">Neomaskellia</tp:taxon-name-part> <tp:taxon-name-part taxon-name-part-type="species">andropogonis</tp:taxon-name-part></tp:taxon-name></italic> Corbett (Hom.: <tp:taxon-name><tp:taxon-name-part taxon-name-part-type="family">Aleyrodidae</tp:taxon-name-part></tp:taxon-name>), and their natural enemies in Pakistan.</article-title> <source>International Journal of Tropical Insect Science</source> <volume>5</volume>(<issue>4</issue>): <fpage>279</fpage>–<lpage>282</lpage>. <ext-link xlink:type="simple" ext-link-type="doi" xlink:href="10.1017/S1742758400001570">https://doi.org/10.1017/S1742758400001570</ext-link></mixed-citation></ref></ref-list></tp:taxon-treatment>
