# Supplementary material for: Review of the tribe Chilocorini Mulsant from Iran (Coleoptera, Coccinellidae)
Source: Zookeys. 2017 Oct 31;(712):43–68. doi: 10.3897/zookeys.712.20419 (PMC5674205; doi:10.3897/zookeys.712.20419)
Supplement: XML Treatment for Chilocorus [file zookeys.712.20419-treatment4.xml]

<!DOCTYPE tp:taxon-treatment
  PUBLIC "-//TaxonX//DTD Taxonomic Treatment Publishing DTD v0 20100105//EN" "tax-treatment-NSO.dtd">
<tp:taxon-treatment xmlns:tp="http://www.plazi.org/taxpub"><tp:treatment-meta><kwd-group><label>Taxon classification</label><kwd><named-content xmlns:xlink="http://www.w3.org/1999/xlink" content-type="kingdom">Animalia</named-content></kwd><kwd><named-content xmlns:xlink="http://www.w3.org/1999/xlink" content-type="order">Coleoptera</named-content></kwd><kwd><named-content xmlns:xlink="http://www.w3.org/1999/xlink" content-type="family">Coccinellidae</named-content></kwd></kwd-group><mixed-citation publication-type="journal"><person-group><name><surname>Biranvand</surname><given-names>Amir</given-names></name><name><surname>Tomaszewska</surname><given-names>Wioletta</given-names></name><name><surname>Li</surname><given-names>Wenjing</given-names></name><name><surname>Nicolas</surname><given-names>Vincent</given-names></name><name><surname>Shakarami</surname><given-names>Jahanshir</given-names></name><name><surname>Fekrat</surname><given-names>Lida</given-names></name><name><surname>Hesami</surname><given-names>Shahram</given-names></name></person-group><article-title>Review of the tribe <tp:taxon-name><tp:taxon-name-part taxon-name-part-type="tribe">Chilocorini</tp:taxon-name-part></tp:taxon-name> Mulsant from Iran (<tp:taxon-name><tp:taxon-name-part taxon-name-part-type="order">Coleoptera</tp:taxon-name-part></tp:taxon-name>, <tp:taxon-name><tp:taxon-name-part taxon-name-part-type="family">Coccinellidae</tp:taxon-name-part></tp:taxon-name>)</article-title><source>Zookeys</source><day>31</day><month>10</month><year>2017</year><volume>2017</volume><issue>712</issue><fpage>43</fpage><lpage>68</lpage><pub-id pub-id-type="doi">10.3897/zookeys.712.20419</pub-id></mixed-citation></tp:treatment-meta><tp:nomenclature><tp:taxon-name>
              <tp:taxon-name-part taxon-name-part-type="genus" reg="Chilocorus">Chilocorus</tp:taxon-name-part>
            </tp:taxon-name><tp:taxon-authority>Leach, 1815</tp:taxon-authority><tp:nomenclature-citation-list><tp:nomenclature-citation><tp:taxon-name>
                  <tp:taxon-name-part taxon-name-part-type="genus" reg="Chilocorus">Chilocorus</tp:taxon-name-part>
                </tp:taxon-name><comment>Leach, 1815: 116. Type species: <tp:taxon-name><tp:taxon-name-part taxon-name-part-type="genus" reg="Coccinella">Coccinella</tp:taxon-name-part> <tp:taxon-name-part taxon-name-part-type="species" reg="cacti">cacti</tp:taxon-name-part></tp:taxon-name> Linnaeus, 1767, by monotypy.</comment></tp:nomenclature-citation></tp:nomenclature-citation-list></tp:nomenclature><tp:treatment-sec sec-type="diagnosis" id="SECID0ENIAG"><title>Diagnosis.</title><p>Body length 2.5–4.8 mm. Dorsal body glabrous; elytra black or brown with white or orange markings; eye clearly emarginate. Antennae short, composed of 8 antennomeres; with scape symmetrical; 8<sup>th</sup> antennomere either as long as or markedly longer than antennomere 7. Clypeus long; labrum partly exposed. Pronotal base unbordered; prosternal process narrow without carinae; hypomeral fovea absent. All tibiae flattened and angulate externally, without apical spurs; tarsal claws strongly appendiculate. Elytral margin not reflexed with indistinct bead; epipleural foveae weak. Abdominal ventrite 6 visible in males; abdominal postcoxal lines separated medially, each running parallel to hind margin of ventrite (after <xref ref-type="bibr" rid="B105">Ślipiński 2007</xref>).</p></tp:treatment-sec><tp:treatment-sec sec-type="ecology" id="SECID0EZIAG"><title>Ecology.</title><p>Although various scale insects are primary hosts of <italic><tp:taxon-name><tp:taxon-name-part taxon-name-part-type="genus" reg="Chilocorus">Chilocorus</tp:taxon-name-part></tp:taxon-name></italic> (<xref ref-type="bibr" rid="B24">Escalona et al. 2017</xref>), some species at least accept aphids as prey (<xref ref-type="bibr" rid="B46">Gordon 1985</xref>, <xref ref-type="bibr" rid="B20">Drea and Gordon 1990</xref>, <xref ref-type="bibr" rid="B105">Ślipiński 2007</xref>, <xref ref-type="bibr" rid="B49">Hodek and Honěk 2009</xref>). Nonetheless, there are some reports about some species of this genus, such as <italic><tp:taxon-name><tp:taxon-name-part taxon-name-part-type="genus" reg="Chilocorus">Chilocorus</tp:taxon-name-part> <tp:taxon-name-part taxon-name-part-type="species" reg="stigma">stigma</tp:taxon-name-part></tp:taxon-name></italic> (Say) which feed on some whitefly species, such as <italic><tp:taxon-name><tp:taxon-name-part taxon-name-part-type="genus" reg="Aleurocanthus">Aleurocanthus</tp:taxon-name-part> <tp:taxon-name-part taxon-name-part-type="species" reg="woglumi">woglumi</tp:taxon-name-part></tp:taxon-name></italic> Ashby (<xref ref-type="bibr" rid="B19">Dowell and Cherry 1981</xref>, <xref ref-type="bibr" rid="B49">Hodek and Honěk 2009</xref>).</p><fig id="F1" position="float" orientation="portrait"><label>Figures 1–9.</label><caption><p>Dorsal habitus of <tp:taxon-name><tp:taxon-name-part taxon-name-part-type="tribe">Chilocorini</tp:taxon-name-part></tp:taxon-name> species. <bold>1</bold> <italic><tp:taxon-name><tp:taxon-name-part taxon-name-part-type="genus" reg="Brumoides">Brumoides</tp:taxon-name-part> <tp:taxon-name-part taxon-name-part-type="species" reg="adenensis">adenensis</tp:taxon-name-part></tp:taxon-name></italic> Fürsch <bold>2</bold> <italic><tp:taxon-name><tp:taxon-name-part taxon-name-part-type="genus" reg="Chilocorus">Chilocorus</tp:taxon-name-part> <tp:taxon-name-part taxon-name-part-type="species" reg="bipustulatus">bipustulatus</tp:taxon-name-part></tp:taxon-name></italic> Linnaeus <bold>3</bold> <italic><tp:taxon-name><tp:taxon-name-part taxon-name-part-type="genus" reg="Exochomus">E.</tp:taxon-name-part> <tp:taxon-name-part taxon-name-part-type="species" reg="ericae">ericae</tp:taxon-name-part></tp:taxon-name></italic> Crotch <bold>4</bold> <italic><tp:taxon-name><tp:taxon-name-part taxon-name-part-type="genus" reg="Exochomus">E.</tp:taxon-name-part> <tp:taxon-name-part taxon-name-part-type="species" reg="gebleri">gebleri</tp:taxon-name-part></tp:taxon-name></italic> Weise <bold>5</bold> <italic><tp:taxon-name><tp:taxon-name-part taxon-name-part-type="genus" reg="Exochomus">E.</tp:taxon-name-part> <tp:taxon-name-part taxon-name-part-type="species" reg="octosignatus">octosignatus</tp:taxon-name-part></tp:taxon-name></italic> Gebler <bold>6</bold> <italic><tp:taxon-name><tp:taxon-name-part taxon-name-part-type="genus" reg="Exochomus">E.</tp:taxon-name-part> <tp:taxon-name-part taxon-name-part-type="species" reg="quadriguttatus">quadriguttatus</tp:taxon-name-part></tp:taxon-name></italic> Fleischer <bold>7, 8</bold> <italic><tp:taxon-name><tp:taxon-name-part taxon-name-part-type="genus" reg="Exochomus">E.</tp:taxon-name-part> <tp:taxon-name-part taxon-name-part-type="species" reg="quadripustulatus">quadripustulatus</tp:taxon-name-part></tp:taxon-name></italic> Linnaeus <bold>9</bold> <italic><tp:taxon-name><tp:taxon-name-part taxon-name-part-type="genus" reg="Exochomus">E.</tp:taxon-name-part> <tp:taxon-name-part taxon-name-part-type="species" reg="undulatus">undulatus</tp:taxon-name-part></tp:taxon-name></italic> Weise.</p></caption><graphic xmlns:xlink="http://www.w3.org/1999/xlink" xlink:href="zookeys-712-043-g001.jpg" position="float" orientation="portrait" xlink:type="simple" id="oo_165239.jpg"/></fig><!--PageBreak--></tp:treatment-sec><ref-list><ref id="B105"><mixed-citation xmlns:xlink="http://www.w3.org/1999/xlink" xlink:type="simple">
          <person-group><name name-style="western"><surname>Ślipiński</surname><given-names>A</given-names></name></person-group> (<year>2007</year>) <source>Australian ladybird beetles (<tp:taxon-name><tp:taxon-name-part taxon-name-part-type="order">Coleoptera</tp:taxon-name-part></tp:taxon-name>: <tp:taxon-name><tp:taxon-name-part taxon-name-part-type="family">Coccinellidae</tp:taxon-name-part></tp:taxon-name>) their biology and classification.</source> <publisher-name>ABRS</publisher-name>, <publisher-loc>Canberra</publisher-loc>, <size units="page">286 pp</size>.</mixed-citation></ref><ref id="B24"><mixed-citation xmlns:xlink="http://www.w3.org/1999/xlink" xlink:type="simple">
          <person-group><name name-style="western"><surname>Escalona</surname><given-names>HE</given-names></name><name name-style="western"><surname>Zwick</surname><given-names>A</given-names></name><name name-style="western"><surname>Li</surname><given-names>HS</given-names></name><name name-style="western"><surname>Li</surname><given-names>J</given-names></name><name name-style="western"><surname>Wang</surname><given-names>X</given-names></name><name name-style="western"><surname>Pang</surname><given-names>H</given-names></name><name name-style="western"><surname>Hartley</surname><given-names>D</given-names></name><name name-style="western"><surname>Jermiin</surname><given-names>LS</given-names></name><name name-style="western"><surname>Nedvěd</surname><given-names>O</given-names></name><name name-style="western"><surname>Misof</surname><given-names>B</given-names></name><name name-style="western"><surname>Niehuis</surname><given-names>O</given-names></name><name name-style="western"><surname>Ślipiński</surname><given-names>A</given-names></name><name name-style="western"><surname>Tomaszewska</surname><given-names>W</given-names></name></person-group> (<year>2017</year>) <article-title>Molecular phylogeny reveals extreme food plasticity in evolution of true ladybird beetles (<tp:taxon-name><tp:taxon-name-part taxon-name-part-type="order">Coleoptera</tp:taxon-name-part></tp:taxon-name>: <tp:taxon-name><tp:taxon-name-part taxon-name-part-type="family">Coccinellidae</tp:taxon-name-part></tp:taxon-name>: <tp:taxon-name><tp:taxon-name-part taxon-name-part-type="tribe">Coccinellini</tp:taxon-name-part></tp:taxon-name>).</article-title> <source>BMC Evolutionary Biology</source> <volume>17</volume>(<issue>151</issue>): <fpage>1</fpage>–<lpage>11</lpage>. <ext-link xlink:type="simple" ext-link-type="doi" xlink:href="10.1186/s12862-017-1002-3">https://doi.org/10.1186/s12862-017-1002-3</ext-link></mixed-citation></ref><ref id="B46"><mixed-citation xmlns:xlink="http://www.w3.org/1999/xlink" xlink:type="simple">
          <person-group><name name-style="western"><surname>Gordon</surname><given-names>RD</given-names></name></person-group> (<year>1985</year>) <article-title>The <tp:taxon-name><tp:taxon-name-part taxon-name-part-type="family">Coccinellidae</tp:taxon-name-part></tp:taxon-name> (<tp:taxon-name><tp:taxon-name-part taxon-name-part-type="order">Coleoptera</tp:taxon-name-part></tp:taxon-name>) of America north of Mexico.</article-title> <source>Journal of the New York Entomological Society</source> <volume>93</volume>: <fpage>1</fpage>–<lpage>912</lpage>.</mixed-citation></ref><ref id="B20"><mixed-citation xmlns:xlink="http://www.w3.org/1999/xlink" xlink:type="simple">
          <person-group><name name-style="western"><surname>Drea</surname><given-names>JJ</given-names></name><name name-style="western"><surname>Gordon</surname><given-names>RD</given-names></name></person-group> (<year>1990</year>) <article-title>Predators. <tp:taxon-name><tp:taxon-name-part taxon-name-part-type="family">Coccinellidae</tp:taxon-name-part></tp:taxon-name>.</article-title> In: <person-group><name name-style="western"><surname>Rosen</surname><given-names>D</given-names></name></person-group> (<role>Ed.</role>) <issue-title>The Armored Scale Insects, their Biology, Natural Enemies and Control.</issue-title> <source>Elsevier, Amsterdam</source>, <fpage>19</fpage>–<lpage>40</lpage>.</mixed-citation></ref><ref id="B49"><mixed-citation xmlns:xlink="http://www.w3.org/1999/xlink" xlink:type="simple">
          <person-group><name name-style="western"><surname>Hodek</surname><given-names>I</given-names></name><name name-style="western"><surname>Honěk</surname><given-names>A</given-names></name></person-group> (<year>2009</year>) <article-title>Scale insects, mealybugs, whiteflies and psyllids (<tp:taxon-name><tp:taxon-name-part taxon-name-part-type="order">Hemiptera</tp:taxon-name-part></tp:taxon-name>, <tp:taxon-name><tp:taxon-name-part taxon-name-part-type="suborder">Sternorrhyncha</tp:taxon-name-part></tp:taxon-name>) as prey of ladybirds.</article-title> <source>Biological Control</source> <volume>51</volume>(<issue>2</issue>): <fpage>232</fpage>–<lpage>243</lpage>. <ext-link xlink:type="simple" ext-link-type="doi" xlink:href="10.1016/j.biocontrol.2009.05.018">https://doi.org/10.1016/j.biocontrol.2009.05.018</ext-link></mixed-citation></ref><ref id="B19"><mixed-citation xmlns:xlink="http://www.w3.org/1999/xlink" xlink:type="simple">
          <person-group><name name-style="western"><surname>Dowell</surname><given-names>RV</given-names></name><name name-style="western"><surname>Cherry</surname><given-names>RH</given-names></name></person-group> (<year>1981</year>) <article-title>Survey traps for parasitoids, and coccinellid predators of the citrus blackfly, <italic><tp:taxon-name><tp:taxon-name-part taxon-name-part-type="genus">Aleurocanthus</tp:taxon-name-part> <tp:taxon-name-part taxon-name-part-type="species">woglumi</tp:taxon-name-part></tp:taxon-name></italic>.</article-title> <source>Entomologia Experimentalis et Applicata</source> <volume>29</volume>: <fpage>356</fpage>–<lpage>362</lpage>. <ext-link xlink:type="simple" ext-link-type="doi" xlink:href="10.1111/j.1570-7458.1981.tb03079.x">https://doi.org/10.1111/j.1570-7458.1981.tb03079.x</ext-link></mixed-citation></ref></ref-list></tp:taxon-treatment>
