# Supplementary material for: Review of the tribe Chilocorini Mulsant from Iran (Coleoptera, Coccinellidae)
Source: Zookeys. 2017 Oct 31;(712):43–68. doi: 10.3897/zookeys.712.20419 (PMC5674205; doi:10.3897/zookeys.712.20419)
Supplement: XML Treatment for Chilocorus bipustulatus [file zookeys.712.20419-treatment5.xml]

<!DOCTYPE tp:taxon-treatment
  PUBLIC "-//TaxonX//DTD Taxonomic Treatment Publishing DTD v0 20100105//EN" "tax-treatment-NSO.dtd">
<tp:taxon-treatment xmlns:tp="http://www.plazi.org/taxpub"><tp:treatment-meta><kwd-group><label>Taxon classification</label><kwd><named-content xmlns:xlink="http://www.w3.org/1999/xlink" content-type="kingdom">Animalia</named-content></kwd><kwd><named-content xmlns:xlink="http://www.w3.org/1999/xlink" content-type="order">Coleoptera</named-content></kwd><kwd><named-content xmlns:xlink="http://www.w3.org/1999/xlink" content-type="family">Coccinellidae</named-content></kwd></kwd-group><mixed-citation publication-type="journal"><person-group><name><surname>Biranvand</surname><given-names>Amir</given-names></name><name><surname>Tomaszewska</surname><given-names>Wioletta</given-names></name><name><surname>Li</surname><given-names>Wenjing</given-names></name><name><surname>Nicolas</surname><given-names>Vincent</given-names></name><name><surname>Shakarami</surname><given-names>Jahanshir</given-names></name><name><surname>Fekrat</surname><given-names>Lida</given-names></name><name><surname>Hesami</surname><given-names>Shahram</given-names></name></person-group><article-title>Review of the tribe <tp:taxon-name><tp:taxon-name-part taxon-name-part-type="tribe">Chilocorini</tp:taxon-name-part></tp:taxon-name> Mulsant from Iran (<tp:taxon-name><tp:taxon-name-part taxon-name-part-type="order">Coleoptera</tp:taxon-name-part></tp:taxon-name>, <tp:taxon-name><tp:taxon-name-part taxon-name-part-type="family">Coccinellidae</tp:taxon-name-part></tp:taxon-name>)</article-title><source>Zookeys</source><day>31</day><month>10</month><year>2017</year><volume>2017</volume><issue>712</issue><fpage>43</fpage><lpage>68</lpage><pub-id pub-id-type="doi">10.3897/zookeys.712.20419</pub-id></mixed-citation></tp:treatment-meta><tp:nomenclature><tp:taxon-name>
              <tp:taxon-name-part taxon-name-part-type="genus" reg="Chilocorus">Chilocorus</tp:taxon-name-part>
              <tp:taxon-name-part taxon-name-part-type="species" reg="bipustulatus">bipustulatus</tp:taxon-name-part>
            </tp:taxon-name><tp:taxon-authority>(Linnaeus, 1758)</tp:taxon-authority><xref ref-type="fig" rid="F1">Figs 2</xref><xref ref-type="fig" rid="F3">, 16</xref><xref ref-type="fig" rid="F3">, 15–20</xref><!--PageBreak--><tp:nomenclature-citation-list><tp:nomenclature-citation><tp:taxon-name>
                  <tp:taxon-name-part taxon-name-part-type="genus" reg="Coccinella">Coccinella</tp:taxon-name-part> <tp:taxon-name-part taxon-name-part-type="species" reg="bipustulata">bipustulata</tp:taxon-name-part></tp:taxon-name><comment>Linnaeus, 1758: 367.</comment></tp:nomenclature-citation><tp:nomenclature-citation><tp:taxon-name>
                  <tp:taxon-name-part taxon-name-part-type="genus" reg="Coccinella">Coccinella</tp:taxon-name-part> <tp:taxon-name-part taxon-name-part-type="species" reg="fasciata">fasciata</tp:taxon-name-part></tp:taxon-name><comment>Müller, 1776: 68.</comment></tp:nomenclature-citation><tp:nomenclature-citation><tp:taxon-name>
                  <tp:taxon-name-part taxon-name-part-type="genus" reg="Coccinella">Coccinella</tp:taxon-name-part> <tp:taxon-name-part taxon-name-part-type="species" reg="transversoguttata">transversoguttata</tp:taxon-name-part></tp:taxon-name><comment>Börner, 1776: 250.</comment></tp:nomenclature-citation><tp:nomenclature-citation><tp:taxon-name>
                  <tp:taxon-name-part taxon-name-part-type="genus" reg="Coccinella">Coccinella</tp:taxon-name-part> <tp:taxon-name-part taxon-name-part-type="species" reg="frontalis">frontalis</tp:taxon-name-part></tp:taxon-name><comment>Thunberg, 1792: 105. [Homonym]</comment></tp:nomenclature-citation><tp:nomenclature-citation><tp:taxon-name>
                  <tp:taxon-name-part taxon-name-part-type="genus" reg="Coccinella">Coccinella</tp:taxon-name-part> <tp:taxon-name-part taxon-name-part-type="species" reg="testudo">testudo</tp:taxon-name-part></tp:taxon-name><comment>Florencourt Chassot, 1796: 214.</comment></tp:nomenclature-citation><tp:nomenclature-citation><tp:taxon-name>
                  <tp:taxon-name-part taxon-name-part-type="genus" reg="Coccinella">Coccinella</tp:taxon-name-part> <tp:taxon-name-part taxon-name-part-type="species" reg="strigata">strigata</tp:taxon-name-part></tp:taxon-name><comment>Fabricius, 1798: 79. [Homonym]</comment></tp:nomenclature-citation><tp:nomenclature-citation><tp:taxon-name>
                  <tp:taxon-name-part taxon-name-part-type="genus" reg="Chilocorus">Chilocorus</tp:taxon-name-part> <tp:taxon-name-part taxon-name-part-type="species" reg="olivetorum">olivetorum</tp:taxon-name-part></tp:taxon-name><comment>Costa, 1839: 104.</comment></tp:nomenclature-citation><tp:nomenclature-citation><tp:taxon-name>
                  <tp:taxon-name-part taxon-name-part-type="genus" reg="Chilocorus">Chilocorus</tp:taxon-name-part> <tp:taxon-name-part taxon-name-part-type="species" reg="minor">minor</tp:taxon-name-part></tp:taxon-name><comment>Sahlberg, 1903: 86.</comment></tp:nomenclature-citation></tp:nomenclature-citation-list></tp:nomenclature><tp:treatment-sec sec-type="material" id="SECID0EFTAG"><title>Material examined.</title><p>8♂, 3♀: Iran, Lorestan province, V.2013, lgt. Amir Biranvand, det. Biranvand. 2♂, 1♀: Iran, Semnan province, V.2015, lgt. Mino Toozandejani, det. Biranvand.</p></tp:treatment-sec><tp:treatment-sec sec-type="distribution" id="SECID0EKTAG"><title>General distribution.</title><p>Afrotropical region, Nearctic region, Palaearctic region (<xref ref-type="bibr" rid="B69">Mader 1955</xref>, <xref ref-type="bibr" rid="B46">Gordon 1985</xref>, <xref ref-type="bibr" rid="B55">Kovář 2007</xref>, <xref ref-type="bibr" rid="B13">Canepari 2011</xref>) and Oriental region (<xref ref-type="bibr" rid="B84">Poorani 2002</xref>).</p></tp:treatment-sec><tp:treatment-sec sec-type="distribution" id="SECID0EEUAG"><title>Distribution in Iran.</title><p>Widely distributed (<xref ref-type="bibr" rid="B21">Duverger 1983</xref>, <xref ref-type="bibr" rid="B72">Moddarres-Awal 2012</xref>).</p></tp:treatment-sec><tp:treatment-sec sec-type="ecology" id="SECID0ESUAG"><title>Ecology.</title><p>This species feeds on a wide range of <tp:taxon-name><tp:taxon-name-part taxon-name-part-type="order">Hemiptera</tp:taxon-name-part></tp:taxon-name> species: <italic><tp:taxon-name><tp:taxon-name-part taxon-name-part-type="genus" reg="Agonoscena">Agonoscena</tp:taxon-name-part> <tp:taxon-name-part taxon-name-part-type="species" reg="pistaciae">pistaciae</tp:taxon-name-part></tp:taxon-name></italic> (<tp:taxon-name><tp:taxon-name-part taxon-name-part-type="family">Psyllidae</tp:taxon-name-part></tp:taxon-name>), <italic><tp:taxon-name><tp:taxon-name-part taxon-name-part-type="genus" reg="Aonidiella">Aonidiella</tp:taxon-name-part> <tp:taxon-name-part taxon-name-part-type="species" reg="orientalis">orientalis</tp:taxon-name-part></tp:taxon-name></italic> (<tp:taxon-name><tp:taxon-name-part taxon-name-part-type="family">Diaspididae</tp:taxon-name-part></tp:taxon-name>), <italic><tp:taxon-name><tp:taxon-name-part taxon-name-part-type="genus" reg="Bemisia">Bemisia</tp:taxon-name-part> <tp:taxon-name-part taxon-name-part-type="species" reg="tabaci">tabaci</tp:taxon-name-part></tp:taxon-name></italic> (<tp:taxon-name><tp:taxon-name-part taxon-name-part-type="family">Aleyrodidae</tp:taxon-name-part></tp:taxon-name>), <italic><tp:taxon-name><tp:taxon-name-part taxon-name-part-type="genus" reg="Chrysomphalus">Chrysomphalus</tp:taxon-name-part> <tp:taxon-name-part taxon-name-part-type="species" reg="dictyospermi">dictyospermi</tp:taxon-name-part></tp:taxon-name></italic> (<tp:taxon-name><tp:taxon-name-part taxon-name-part-type="family">Diaspididae</tp:taxon-name-part></tp:taxon-name>), <italic><tp:taxon-name><tp:taxon-name-part taxon-name-part-type="genus" reg="Eulecanium">Eulecanium</tp:taxon-name-part> <tp:taxon-name-part taxon-name-part-type="species" reg="prunastri">prunastri</tp:taxon-name-part></tp:taxon-name></italic> (<tp:taxon-name><tp:taxon-name-part taxon-name-part-type="family">Coccidae</tp:taxon-name-part></tp:taxon-name>), <italic><tp:taxon-name><tp:taxon-name-part taxon-name-part-type="genus" reg="Euphyllura">Euphyllura</tp:taxon-name-part> <tp:taxon-name-part taxon-name-part-type="species" reg="olivina">olivina</tp:taxon-name-part></tp:taxon-name></italic> (<tp:taxon-name><tp:taxon-name-part taxon-name-part-type="family">Psyllidae</tp:taxon-name-part></tp:taxon-name>), <italic><tp:taxon-name><tp:taxon-name-part taxon-name-part-type="genus" reg="Salicola">Salicola</tp:taxon-name-part> <tp:taxon-name-part taxon-name-part-type="species" reg="kermanensis">kermanensis</tp:taxon-name-part></tp:taxon-name></italic> (<tp:taxon-name><tp:taxon-name-part taxon-name-part-type="family">Diaspididae</tp:taxon-name-part></tp:taxon-name>), <italic><tp:taxon-name><tp:taxon-name-part taxon-name-part-type="genus" reg="Lepidosaphes">Lepidosaphes</tp:taxon-name-part> <tp:taxon-name-part taxon-name-part-type="species" reg="malicola">malicola</tp:taxon-name-part></tp:taxon-name></italic> (<tp:taxon-name><tp:taxon-name-part taxon-name-part-type="family">Diaspididae</tp:taxon-name-part></tp:taxon-name>), <italic><tp:taxon-name><tp:taxon-name-part taxon-name-part-type="genus" reg="Leucaspis">Leucaspis</tp:taxon-name-part> <tp:taxon-name-part taxon-name-part-type="species" reg="pusilla">pusilla</tp:taxon-name-part></tp:taxon-name></italic> (<tp:taxon-name><tp:taxon-name-part taxon-name-part-type="family">Diaspididae</tp:taxon-name-part></tp:taxon-name>), <italic><tp:taxon-name><tp:taxon-name-part taxon-name-part-type="genus" reg="Maconellicoccus">Maconellicoccus</tp:taxon-name-part> <tp:taxon-name-part taxon-name-part-type="species" reg="hirsutus">hirsutus</tp:taxon-name-part></tp:taxon-name></italic> (<tp:taxon-name><tp:taxon-name-part taxon-name-part-type="family">Pseudococcidae</tp:taxon-name-part></tp:taxon-name>), <italic><tp:taxon-name><tp:taxon-name-part taxon-name-part-type="genus" reg="Ommatissus">Ommatissus</tp:taxon-name-part> <tp:taxon-name-part taxon-name-part-type="species" reg="binotatus">binotatus</tp:taxon-name-part> <tp:taxon-name-part taxon-name-part-type="subspecies" reg="lybicus">lybicus</tp:taxon-name-part></tp:taxon-name></italic> (<tp:taxon-name><tp:taxon-name-part taxon-name-part-type="family">Tropiduchidae</tp:taxon-name-part></tp:taxon-name>), <italic><tp:taxon-name><tp:taxon-name-part taxon-name-part-type="genus" reg="Parlatoria">Parlatoria</tp:taxon-name-part> <tp:taxon-name-part taxon-name-part-type="species" reg="blanchardi">blanchardi</tp:taxon-name-part></tp:taxon-name></italic> (<tp:taxon-name><tp:taxon-name-part taxon-name-part-type="family">Diaspididae</tp:taxon-name-part></tp:taxon-name>), <italic><tp:taxon-name><tp:taxon-name-part taxon-name-part-type="genus" reg="Parlatoria">Parlatoria</tp:taxon-name-part> <tp:taxon-name-part taxon-name-part-type="species" reg="oleae">oleae</tp:taxon-name-part></tp:taxon-name></italic> (<tp:taxon-name><tp:taxon-name-part taxon-name-part-type="family">Diaspididae</tp:taxon-name-part></tp:taxon-name>), <italic><tp:taxon-name><tp:taxon-name-part taxon-name-part-type="genus" reg="Phloeomyzus">Phloeomyzus</tp:taxon-name-part> <tp:taxon-name-part taxon-name-part-type="species" reg="passerinii">passerinii</tp:taxon-name-part></tp:taxon-name></italic> (<tp:taxon-name><tp:taxon-name-part taxon-name-part-type="family">Aphididae</tp:taxon-name-part></tp:taxon-name>), <italic><tp:taxon-name><tp:taxon-name-part taxon-name-part-type="genus" reg="Planococcus">Planococcus</tp:taxon-name-part> <tp:taxon-name-part taxon-name-part-type="species" reg="citri">citri</tp:taxon-name-part></tp:taxon-name></italic> (<tp:taxon-name><tp:taxon-name-part taxon-name-part-type="family">Pseudococcidae</tp:taxon-name-part></tp:taxon-name>), <italic><tp:taxon-name><tp:taxon-name-part taxon-name-part-type="genus" reg="Pseudaulacaspis">Pseudaulacaspis</tp:taxon-name-part> <tp:taxon-name-part taxon-name-part-type="species" reg="pentagona">pentagona</tp:taxon-name-part></tp:taxon-name></italic> (<tp:taxon-name><tp:taxon-name-part taxon-name-part-type="family">Diaspididae</tp:taxon-name-part></tp:taxon-name>), <italic><tp:taxon-name><tp:taxon-name-part taxon-name-part-type="genus" reg="Psylla">Psylla</tp:taxon-name-part> <tp:taxon-name-part taxon-name-part-type="species" reg="pyricola">pyricola</tp:taxon-name-part></tp:taxon-name></italic> (<tp:taxon-name><tp:taxon-name-part taxon-name-part-type="family">Psyllidae</tp:taxon-name-part></tp:taxon-name>) (<xref ref-type="bibr" rid="B72">Moddarres-Awal 2012</xref>) and other coccids, particularly armoured scales (<xref ref-type="bibr" rid="B48">Hodek 1973</xref>, <xref ref-type="bibr" rid="B101">Stansly 1984</xref>).</p><fig id="F2" position="float" orientation="portrait"><label>Figures 10–13.</label><caption><p>Dorsal habitus of <tp:taxon-name><tp:taxon-name-part taxon-name-part-type="tribe">Chilocorini</tp:taxon-name-part></tp:taxon-name> species. <bold>10</bold> <italic><tp:taxon-name><tp:taxon-name-part taxon-name-part-type="genus" reg="Parexochomus">Parexochomus</tp:taxon-name-part> <tp:taxon-name-part taxon-name-part-type="species" reg="melanocephalus">melanocephalus</tp:taxon-name-part></tp:taxon-name></italic> Zubkov <bold>11</bold> <italic><tp:taxon-name><tp:taxon-name-part taxon-name-part-type="genus" reg="Parexochomus">P.</tp:taxon-name-part> <tp:taxon-name-part taxon-name-part-type="species" reg="nigripennis">nigripennis</tp:taxon-name-part></tp:taxon-name></italic> Erichson <bold>12</bold> <italic><tp:taxon-name><tp:taxon-name-part taxon-name-part-type="genus" reg="Parexochomus">P.</tp:taxon-name-part> <tp:taxon-name-part taxon-name-part-type="species" reg="nigromaculatus">nigromaculatus</tp:taxon-name-part></tp:taxon-name></italic> Goeze <bold>13</bold> <italic><tp:taxon-name><tp:taxon-name-part taxon-name-part-type="genus" reg="Parexochomus">P.</tp:taxon-name-part> <tp:taxon-name-part taxon-name-part-type="species" reg="pubescens">pubescens</tp:taxon-name-part></tp:taxon-name></italic> Küster.</p></caption><graphic xmlns:xlink="http://www.w3.org/1999/xlink" xlink:href="zookeys-712-043-g002.jpg" position="float" orientation="portrait" xlink:type="simple" id="oo_165240.jpg"/></fig></tp:treatment-sec><tp:treatment-sec><!--Section generated to contain objects referenced in tp:taxon-treatment.--><fig id="F1" position="float" orientation="portrait"><label>Figures 1–9.</label><caption><p>Dorsal habitus of <tp:taxon-name><tp:taxon-name-part taxon-name-part-type="tribe">Chilocorini</tp:taxon-name-part></tp:taxon-name> species. <bold>1</bold> <italic><tp:taxon-name><tp:taxon-name-part taxon-name-part-type="genus" reg="Brumoides">Brumoides</tp:taxon-name-part> <tp:taxon-name-part taxon-name-part-type="species" reg="adenensis">adenensis</tp:taxon-name-part></tp:taxon-name></italic> Fürsch <bold>2</bold> <italic><tp:taxon-name><tp:taxon-name-part taxon-name-part-type="genus" reg="Chilocorus">Chilocorus</tp:taxon-name-part> <tp:taxon-name-part taxon-name-part-type="species" reg="bipustulatus">bipustulatus</tp:taxon-name-part></tp:taxon-name></italic> Linnaeus <bold>3</bold> <italic><tp:taxon-name><tp:taxon-name-part taxon-name-part-type="genus" reg="Exochomus">E.</tp:taxon-name-part> <tp:taxon-name-part taxon-name-part-type="species" reg="ericae">ericae</tp:taxon-name-part></tp:taxon-name></italic> Crotch <bold>4</bold> <italic><tp:taxon-name><tp:taxon-name-part taxon-name-part-type="genus" reg="Exochomus">E.</tp:taxon-name-part> <tp:taxon-name-part taxon-name-part-type="species" reg="gebleri">gebleri</tp:taxon-name-part></tp:taxon-name></italic> Weise <bold>5</bold> <italic><tp:taxon-name><tp:taxon-name-part taxon-name-part-type="genus" reg="Exochomus">E.</tp:taxon-name-part> <tp:taxon-name-part taxon-name-part-type="species" reg="octosignatus">octosignatus</tp:taxon-name-part></tp:taxon-name></italic> Gebler <bold>6</bold> <italic><tp:taxon-name><tp:taxon-name-part taxon-name-part-type="genus" reg="Exochomus">E.</tp:taxon-name-part> <tp:taxon-name-part taxon-name-part-type="species" reg="quadriguttatus">quadriguttatus</tp:taxon-name-part></tp:taxon-name></italic> Fleischer <bold>7, 8</bold> <italic><tp:taxon-name><tp:taxon-name-part taxon-name-part-type="genus" reg="Exochomus">E.</tp:taxon-name-part> <tp:taxon-name-part taxon-name-part-type="species" reg="quadripustulatus">quadripustulatus</tp:taxon-name-part></tp:taxon-name></italic> Linnaeus <bold>9</bold> <italic><tp:taxon-name><tp:taxon-name-part taxon-name-part-type="genus" reg="Exochomus">E.</tp:taxon-name-part> <tp:taxon-name-part taxon-name-part-type="species" reg="undulatus">undulatus</tp:taxon-name-part></tp:taxon-name></italic> Weise.</p></caption><graphic xmlns:xlink="http://www.w3.org/1999/xlink" xlink:href="zookeys-712-043-g001.jpg" position="float" orientation="portrait" xlink:type="simple" id="oo_165239.jpg"/></fig><fig id="F3" position="float" orientation="portrait"><label>Figures 14–20.</label><caption><p>Morphological details and male genitalia of <tp:taxon-name><tp:taxon-name-part taxon-name-part-type="tribe">Chilocorini</tp:taxon-name-part></tp:taxon-name> species. <bold>14–20</bold> <italic><tp:taxon-name><tp:taxon-name-part taxon-name-part-type="genus" reg="Chilocorus">Chilocorus</tp:taxon-name-part> <tp:taxon-name-part taxon-name-part-type="species" reg="bipustulatus">bipustulatus</tp:taxon-name-part></tp:taxon-name></italic>: <bold>14</bold> Head <bold>15</bold> Abdominal postcoxal lines <bold>16</bold> Leg <bold>17</bold> Tegmen <bold>18</bold> Penis guide of tegmen <bold>19</bold> Penis apex <bold>20</bold> Penis.</p></caption><graphic xmlns:xlink="http://www.w3.org/1999/xlink" xlink:href="zookeys-712-043-g003.jpg" position="float" orientation="portrait" xlink:type="simple" id="oo_165242.jpg"/></fig></tp:treatment-sec><ref-list><ref id="B69"><mixed-citation xmlns:xlink="http://www.w3.org/1999/xlink" xlink:type="simple">
          <person-group><name name-style="western"><surname>Mader</surname><given-names>L</given-names></name></person-group> (<year>1955</year>) <article-title>Evidenz der palaarktisehen Coceinelliden und ihrer Aberrationen in Wort and Bild. Entomologische Arbeiten aus dem Museum G.</article-title> <source>Frey Tutzing bei München</source> <volume>6</volume>: <fpage>764</fpage>–<lpage>1035</lpage>.</mixed-citation></ref><ref id="B46"><mixed-citation xmlns:xlink="http://www.w3.org/1999/xlink" xlink:type="simple">
          <person-group><name name-style="western"><surname>Gordon</surname><given-names>RD</given-names></name></person-group> (<year>1985</year>) <article-title>The <tp:taxon-name><tp:taxon-name-part taxon-name-part-type="family">Coccinellidae</tp:taxon-name-part></tp:taxon-name> (<tp:taxon-name><tp:taxon-name-part taxon-name-part-type="order">Coleoptera</tp:taxon-name-part></tp:taxon-name>) of America north of Mexico.</article-title> <source>Journal of the New York Entomological Society</source> <volume>93</volume>: <fpage>1</fpage>–<lpage>912</lpage>.</mixed-citation></ref><ref id="B55"><mixed-citation xmlns:xlink="http://www.w3.org/1999/xlink" xlink:type="simple">
          <person-group><name name-style="western"><surname>Kovář</surname><given-names>I</given-names></name></person-group> (<year>2007</year>) <article-title><tp:taxon-name><tp:taxon-name-part taxon-name-part-type="family">Coccinellidae</tp:taxon-name-part></tp:taxon-name>.</article-title> In: <person-group><name name-style="western"><surname>Löbl</surname><given-names>I</given-names></name><name name-style="western"><surname>Smetana</surname><given-names>A</given-names></name></person-group> (<role>Eds</role>) <issue-title>Catalogue of Palaearctic Coleoptera.</issue-title> <source>Volume 4. <tp:taxon-name><tp:taxon-name-part taxon-name-part-type="superfamily">Elateroidea</tp:taxon-name-part></tp:taxon-name>, <tp:taxon-name><tp:taxon-name-part taxon-name-part-type="superfamily">Derodontoidea</tp:taxon-name-part></tp:taxon-name>, <tp:taxon-name><tp:taxon-name-part taxon-name-part-type="superfamily">Bostrichoidea</tp:taxon-name-part></tp:taxon-name>, <tp:taxon-name><tp:taxon-name-part taxon-name-part-type="superfamily">Lymexyloidea</tp:taxon-name-part></tp:taxon-name>, <tp:taxon-name><tp:taxon-name-part taxon-name-part-type="superfamily">Cleroidea</tp:taxon-name-part></tp:taxon-name>, <tp:taxon-name><tp:taxon-name-part taxon-name-part-type="superfamily">Cucujoidea</tp:taxon-name-part></tp:taxon-name>. Apollo Books, Stentrup, Denmark, 71–74</source>, <fpage>568</fpage>–<lpage>630</lpage>.</mixed-citation></ref><ref id="B13"><mixed-citation xmlns:xlink="http://www.w3.org/1999/xlink" xlink:type="simple">
          <person-group><name name-style="western"><surname>Canepari</surname><given-names>C</given-names></name></person-group> (<year>2011</year>) <article-title>Contribution to the knowledge of the <tp:taxon-name><tp:taxon-name-part taxon-name-part-type="family">Coccinellidae</tp:taxon-name-part></tp:taxon-name> of Sardinia (<tp:taxon-name><tp:taxon-name-part taxon-name-part-type="order">Coleoptera</tp:taxon-name-part></tp:taxon-name>).</article-title> <source>Conservazione Habitat Invertebrati</source> <volume>5</volume>: <fpage>501</fpage>–<lpage>516</lpage>.</mixed-citation></ref><ref id="B84"><mixed-citation xmlns:xlink="http://www.w3.org/1999/xlink" xlink:type="simple">
          <person-group><name name-style="western"><surname>Poorani</surname><given-names>J</given-names></name></person-group> (<year>2002</year>) <article-title>An annotated checklist of the <tp:taxon-name><tp:taxon-name-part taxon-name-part-type="family">Coccinellidae</tp:taxon-name-part></tp:taxon-name> (<tp:taxon-name><tp:taxon-name-part taxon-name-part-type="order">Coleoptera</tp:taxon-name-part></tp:taxon-name>) (excluding <tp:taxon-name><tp:taxon-name-part taxon-name-part-type="subfamily">Epilachninae</tp:taxon-name-part></tp:taxon-name>) of the Indian subregion.</article-title> <source>Oriental Insects</source> <volume>36</volume>: <fpage>307</fpage>–<lpage>383</lpage>. <ext-link xlink:type="simple" ext-link-type="doi" xlink:href="10.1080/00305316.2002.10417335">https://doi.org/10.1080/00305316.2002.10417335</ext-link></mixed-citation></ref><ref id="B21"><mixed-citation xmlns:xlink="http://www.w3.org/1999/xlink" xlink:type="simple">
          <person-group><name name-style="western"><surname>Duverger</surname><given-names>C</given-names></name></person-group> (<year>1983</year>) <article-title>Contribution à la connaissance des <tp:taxon-name><tp:taxon-name-part taxon-name-part-type="family">Coccinellidae</tp:taxon-name-part></tp:taxon-name> d’Iran. Nouvelle Revue d’Entomologie, Paris, Nov.</article-title> <source>Ser</source> <volume>13</volume>(<issue>1</issue>): <fpage>73</fpage>–<lpage>93</lpage>.</mixed-citation></ref><ref id="B72"><mixed-citation xmlns:xlink="http://www.w3.org/1999/xlink" xlink:type="simple">
          <person-group><name name-style="western"><surname>Moddarres-Awal</surname><given-names>M</given-names></name></person-group> (<year>2012</year>) <source>List of agricultural pests and their natural enemies in Iran. Third ed.</source> <publisher-name>Ferdowsi University Press</publisher-name>, <publisher-loc>Mashhad, Iran</publisher-loc>, <size units="page">759 pp</size>.</mixed-citation></ref><ref id="B48"><mixed-citation xmlns:xlink="http://www.w3.org/1999/xlink" xlink:type="simple">
          <person-group><name name-style="western"><surname>Hodek</surname><given-names>I</given-names></name></person-group> (<year>1973</year>) <source>Biology of <tp:taxon-name><tp:taxon-name-part taxon-name-part-type="family">Coccinellidae</tp:taxon-name-part></tp:taxon-name>. Academia Publishing and W.</source> <publisher-name>Junk</publisher-name>, <publisher-loc>Prague, The Hague</publisher-loc>, <size units="page">260 pp</size>. <ext-link xlink:type="simple" ext-link-type="doi" xlink:href="10.1007/978-94-010-2712-0">https://doi.org/10.1007/978-94-010-2712-0</ext-link></mixed-citation></ref><ref id="B101"><mixed-citation xmlns:xlink="http://www.w3.org/1999/xlink" xlink:type="simple">
          <person-group><name name-style="western"><surname>Stansly</surname><given-names>PA</given-names></name></person-group> (<year>1984</year>) <article-title>Introduction and evaluation of <italic><tp:taxon-name><tp:taxon-name-part taxon-name-part-type="genus">Chilocorus</tp:taxon-name-part> <tp:taxon-name-part taxon-name-part-type="species">bipustulatus</tp:taxon-name-part></tp:taxon-name></italic> (Col.: <tp:taxon-name><tp:taxon-name-part taxon-name-part-type="family">Coccinellidae</tp:taxon-name-part></tp:taxon-name>) for control of <italic><tp:taxon-name><tp:taxon-name-part taxon-name-part-type="genus">Parlatoria</tp:taxon-name-part> <tp:taxon-name-part taxon-name-part-type="species">blanchardi</tp:taxon-name-part></tp:taxon-name></italic> (Hom.: <tp:taxon-name><tp:taxon-name-part taxon-name-part-type="family">Diaspididae</tp:taxon-name-part></tp:taxon-name>) in date groves of Niger.</article-title> <source><tp:taxon-name><tp:taxon-name-part taxon-name-part-type="genus">Entomophaga</tp:taxon-name-part></tp:taxon-name></source> <volume>29</volume>(<issue>1</issue>): <fpage>29</fpage>–<lpage>39</lpage>. <ext-link xlink:type="simple" ext-link-type="doi" xlink:href="10.1007/BF02372206">https://doi.org/10.1007/BF02372206</ext-link></mixed-citation></ref></ref-list></tp:taxon-treatment>
