# Supplementary material for: Review of the tribe Chilocorini Mulsant from Iran (Coleoptera, Coccinellidae)
Source: Zookeys. 2017 Oct 31;(712):43–68. doi: 10.3897/zookeys.712.20419 (PMC5674205; doi:10.3897/zookeys.712.20419)
Supplement: XML Treatment for Exochomus [file zookeys.712.20419-treatment6.xml]

<!DOCTYPE tp:taxon-treatment
  PUBLIC "-//TaxonX//DTD Taxonomic Treatment Publishing DTD v0 20100105//EN" "tax-treatment-NSO.dtd">
<tp:taxon-treatment xmlns:tp="http://www.plazi.org/taxpub"><tp:treatment-meta><kwd-group><label>Taxon classification</label><kwd><named-content xmlns:xlink="http://www.w3.org/1999/xlink" content-type="kingdom">Animalia</named-content></kwd><kwd><named-content xmlns:xlink="http://www.w3.org/1999/xlink" content-type="order">Coleoptera</named-content></kwd><kwd><named-content xmlns:xlink="http://www.w3.org/1999/xlink" content-type="family">Coccinellidae</named-content></kwd></kwd-group><mixed-citation publication-type="journal"><person-group><name><surname>Biranvand</surname><given-names>Amir</given-names></name><name><surname>Tomaszewska</surname><given-names>Wioletta</given-names></name><name><surname>Li</surname><given-names>Wenjing</given-names></name><name><surname>Nicolas</surname><given-names>Vincent</given-names></name><name><surname>Shakarami</surname><given-names>Jahanshir</given-names></name><name><surname>Fekrat</surname><given-names>Lida</given-names></name><name><surname>Hesami</surname><given-names>Shahram</given-names></name></person-group><article-title>Review of the tribe <tp:taxon-name><tp:taxon-name-part taxon-name-part-type="tribe">Chilocorini</tp:taxon-name-part></tp:taxon-name> Mulsant from Iran (<tp:taxon-name><tp:taxon-name-part taxon-name-part-type="order">Coleoptera</tp:taxon-name-part></tp:taxon-name>, <tp:taxon-name><tp:taxon-name-part taxon-name-part-type="family">Coccinellidae</tp:taxon-name-part></tp:taxon-name>)</article-title><source>Zookeys</source><day>31</day><month>10</month><year>2017</year><volume>2017</volume><issue>712</issue><fpage>43</fpage><lpage>68</lpage><pub-id pub-id-type="doi">10.3897/zookeys.712.20419</pub-id></mixed-citation></tp:treatment-meta><tp:nomenclature><tp:taxon-name>
              <tp:taxon-name-part taxon-name-part-type="genus" reg="Exochomus">Exochomus</tp:taxon-name-part>
            </tp:taxon-name><tp:taxon-authority>Redtenbacher, 1843</tp:taxon-authority><tp:nomenclature-citation-list><tp:nomenclature-citation><tp:taxon-name>
                  <tp:taxon-name-part taxon-name-part-type="genus" reg="Exochomus">Exochomus</tp:taxon-name-part>
                </tp:taxon-name><comment>Redtenbacher, 1843:11. Type species: <tp:taxon-name><tp:taxon-name-part taxon-name-part-type="genus" reg="Coccinella">Coccinella</tp:taxon-name-part> <tp:taxon-name-part taxon-name-part-type="species" reg="quadripustulata">quadripustulata</tp:taxon-name-part></tp:taxon-name> Linnaeus, 1758, by subsequent designation of Thomson, 1859.</comment></tp:nomenclature-citation></tp:nomenclature-citation-list></tp:nomenclature><tp:treatment-sec sec-type="diagnosis" id="SECID0EXBBG"><title>Diagnosis.</title><p>Body length 2.8–5.5 mm. Dorsal body glabrous; elytra black, brown, or yellow, often with contrasting red or yellow markings; sometimes (in lighter coloured species) with black stripes along lateral margins of elytra. Antenna composed of 10 antennomeres, minute terminal antennomere embedded in penultimate one; pronotal basal margin completely bordered with submarginal line; prosternal process narrow, truncate apically, without carinae; elytral epipleura clearly narrowing, without foveae; abdominal postcoxal lines complete or nearly so, semicircular, reaching to inner end of lateral line; meso- and metatibiae each with two apical spurs; tarsal claws with or without basal tooth (after <xref ref-type="bibr" rid="B62">Li et al. 2015</xref>).</p><!--PageBreak--></tp:treatment-sec><tp:treatment-sec sec-type="ecology" id="SECID0ECCBG"><title>Ecology.</title><p>Most species of this genus are aphidophagous and coccidophagous (<xref ref-type="bibr" rid="B46">Gordon 1985</xref>, <xref ref-type="bibr" rid="B54">Kovář 1995</xref>, <xref ref-type="bibr" rid="B70">Magro et al. 2010</xref>). Nontheless, there are some reports about some species of the genus feeding on aleyrodids e.g., <italic><tp:taxon-name><tp:taxon-name-part taxon-name-part-type="genus" reg="Exochomus">Exochomus</tp:taxon-name-part> <tp:taxon-name-part taxon-name-part-type="species" reg="bimaculosus">bimaculosus</tp:taxon-name-part></tp:taxon-name></italic> Mulsant which feeds on <italic><tp:taxon-name><tp:taxon-name-part taxon-name-part-type="genus" reg="Bemisia">Bemisia</tp:taxon-name-part> <tp:taxon-name-part taxon-name-part-type="species" reg="tabaci">tabaci</tp:taxon-name-part></tp:taxon-name></italic> (Gennadius) (<xref ref-type="bibr" rid="B119">Yigit 1992</xref>, <xref ref-type="bibr" rid="B61">Leite et al. 2003</xref>, <xref ref-type="bibr" rid="B49">Hodek and Honěk 2009</xref>).</p><fig id="F3" position="float" orientation="portrait"><label>Figures 14–20.</label><caption><p>Morphological details and male genitalia of <tp:taxon-name><tp:taxon-name-part taxon-name-part-type="tribe">Chilocorini</tp:taxon-name-part></tp:taxon-name> species. <bold>14–20</bold> <italic><tp:taxon-name><tp:taxon-name-part taxon-name-part-type="genus" reg="Chilocorus">Chilocorus</tp:taxon-name-part> <tp:taxon-name-part taxon-name-part-type="species" reg="bipustulatus">bipustulatus</tp:taxon-name-part></tp:taxon-name></italic>: <bold>14</bold> Head <bold>15</bold> Abdominal postcoxal lines <bold>16</bold> Leg <bold>17</bold> Tegmen <bold>18</bold> Penis guide of tegmen <bold>19</bold> Penis apex <bold>20</bold> Penis.</p></caption><graphic xmlns:xlink="http://www.w3.org/1999/xlink" xlink:href="zookeys-712-043-g003.jpg" position="float" orientation="portrait" xlink:type="simple" id="oo_165242.jpg"/></fig></tp:treatment-sec><ref-list><ref id="B62"><mixed-citation xmlns:xlink="http://www.w3.org/1999/xlink" xlink:type="simple">
          <person-group><name name-style="western"><surname>Li</surname><given-names>W</given-names></name><name name-style="western"><surname>Huo</surname><given-names>L</given-names></name><name name-style="western"><surname>Wang</surname><given-names>X</given-names></name><name name-style="western"><surname>Chen</surname><given-names>X</given-names></name><name name-style="western"><surname>Ren</surname><given-names>S</given-names></name></person-group> (<year>2015</year>) <article-title>The genera <italic><tp:taxon-name><tp:taxon-name-part taxon-name-part-type="genus">Exochomus</tp:taxon-name-part></tp:taxon-name></italic> Redtenbacher, 1843 and <italic><tp:taxon-name><tp:taxon-name-part taxon-name-part-type="genus">Parexochomus</tp:taxon-name-part></tp:taxon-name></italic> Barovsky, 1922 (<tp:taxon-name><tp:taxon-name-part taxon-name-part-type="order">Coleoptera</tp:taxon-name-part></tp:taxon-name>: <tp:taxon-name><tp:taxon-name-part taxon-name-part-type="family">Coccinellidae</tp:taxon-name-part></tp:taxon-name>: <tp:taxon-name><tp:taxon-name-part taxon-name-part-type="tribe">Chilocorini</tp:taxon-name-part></tp:taxon-name>) from China, with descriptions of two new species.</article-title> <source>The Pan-Pacific Entomologist</source> <volume>91</volume>(<issue>4</issue>): <fpage>291</fpage>–<lpage>304</lpage>. <ext-link xlink:type="simple" ext-link-type="doi" xlink:href="10.3956/2015-91.4.291">https://doi.org/10.3956/2015-91.4.291</ext-link></mixed-citation></ref><ref id="B46"><mixed-citation xmlns:xlink="http://www.w3.org/1999/xlink" xlink:type="simple">
          <person-group><name name-style="western"><surname>Gordon</surname><given-names>RD</given-names></name></person-group> (<year>1985</year>) <article-title>The <tp:taxon-name><tp:taxon-name-part taxon-name-part-type="family">Coccinellidae</tp:taxon-name-part></tp:taxon-name> (<tp:taxon-name><tp:taxon-name-part taxon-name-part-type="order">Coleoptera</tp:taxon-name-part></tp:taxon-name>) of America north of Mexico.</article-title> <source>Journal of the New York Entomological Society</source> <volume>93</volume>: <fpage>1</fpage>–<lpage>912</lpage>.</mixed-citation></ref><ref id="B54"><mixed-citation xmlns:xlink="http://www.w3.org/1999/xlink" xlink:type="simple">
          <person-group><name name-style="western"><surname>Kovář</surname><given-names>I</given-names></name></person-group> (<year>1995</year>) <article-title>Revision of the genera <italic><tp:taxon-name><tp:taxon-name-part taxon-name-part-type="genus">Brumus</tp:taxon-name-part></tp:taxon-name></italic> Muls. and <italic><tp:taxon-name><tp:taxon-name-part taxon-name-part-type="genus">Exochomus</tp:taxon-name-part></tp:taxon-name></italic> Redtb.(<tp:taxon-name><tp:taxon-name-part taxon-name-part-type="order">Coleoptera</tp:taxon-name-part></tp:taxon-name>, <tp:taxon-name><tp:taxon-name-part taxon-name-part-type="family">Coccinellidae</tp:taxon-name-part></tp:taxon-name>) of the Palaearctic Region. Part I.</article-title> <source>Acta Entomologica Musei Nationalis Pragae</source> <volume>44</volume>: <fpage>5</fpage>–<lpage>124</lpage>.</mixed-citation></ref><ref id="B70"><mixed-citation xmlns:xlink="http://www.w3.org/1999/xlink" xlink:type="simple">
          <person-group><name name-style="western"><surname>Magro</surname><given-names>A</given-names></name><name name-style="western"><surname>Lecompte</surname><given-names>E</given-names></name><name name-style="western"><surname>Magné</surname><given-names>F</given-names></name><name name-style="western"><surname>Hemptinne</surname><given-names>JL</given-names></name><name name-style="western"><surname>Crouau-Roy</surname><given-names>B</given-names></name></person-group> (<year>2010</year>) Phylogeny of ladybirds (<tp:taxon-name><tp:taxon-name-part taxon-name-part-type="order">Coleoptera</tp:taxon-name-part></tp:taxon-name>: <tp:taxon-name><tp:taxon-name-part taxon-name-part-type="family">Coccinellidae</tp:taxon-name-part></tp:taxon-name>): are the subfamilies monophyletic? Molecular Phylogenetics and Evolution 54(3): 833–848. <ext-link xlink:type="simple" ext-link-type="doi" xlink:href="10.1016/j.ympev.2009.10.022">https://doi.org/10.1016/j.ympev.2009.10.022</ext-link></mixed-citation></ref><ref id="B119"><mixed-citation xmlns:xlink="http://www.w3.org/1999/xlink" xlink:type="simple">
          <person-group><name name-style="western"><surname>Yigit</surname><given-names>A</given-names></name></person-group> (<year>1992</year>) <italic><tp:taxon-name><tp:taxon-name-part taxon-name-part-type="genus">Serangium</tp:taxon-name-part> <tp:taxon-name-part taxon-name-part-type="species">parcesetosum</tp:taxon-name-part></tp:taxon-name></italic> Sicard (Col., <tp:taxon-name><tp:taxon-name-part taxon-name-part-type="family">Coccinellidae</tp:taxon-name-part></tp:taxon-name>), new record as a citrus whitefly predatory ladybird in Turkey. Türkiye Entomologi Dergisi 16: 163–167.</mixed-citation></ref><ref id="B61"><mixed-citation xmlns:xlink="http://www.w3.org/1999/xlink" xlink:type="simple">
          <person-group><name name-style="western"><surname>Leite</surname><given-names>GLD</given-names></name><name name-style="western"><surname>Picanço</surname><given-names>M</given-names></name><name name-style="western"><surname>Guedes</surname><given-names>RNC</given-names></name><name name-style="western"><surname>Moreira</surname><given-names>MD</given-names></name></person-group> (<year>2003</year>) <article-title>Factors affecting attack rate of whitefly on the eggplant.</article-title> <source>Pesquisa Agropecuaria Brasileira</source> <volume>38</volume>(<issue>4</issue>): <fpage>545</fpage>–<lpage>549</lpage>. <ext-link xlink:type="simple" ext-link-type="doi" xlink:href="10.1590/S0100-204X2003000400014">https://doi.org/10.1590/S0100-204X2003000400014</ext-link></mixed-citation></ref><ref id="B49"><mixed-citation xmlns:xlink="http://www.w3.org/1999/xlink" xlink:type="simple">
          <person-group><name name-style="western"><surname>Hodek</surname><given-names>I</given-names></name><name name-style="western"><surname>Honěk</surname><given-names>A</given-names></name></person-group> (<year>2009</year>) <article-title>Scale insects, mealybugs, whiteflies and psyllids (<tp:taxon-name><tp:taxon-name-part taxon-name-part-type="order">Hemiptera</tp:taxon-name-part></tp:taxon-name>, <tp:taxon-name><tp:taxon-name-part taxon-name-part-type="suborder">Sternorrhyncha</tp:taxon-name-part></tp:taxon-name>) as prey of ladybirds.</article-title> <source>Biological Control</source> <volume>51</volume>(<issue>2</issue>): <fpage>232</fpage>–<lpage>243</lpage>. <ext-link xlink:type="simple" ext-link-type="doi" xlink:href="10.1016/j.biocontrol.2009.05.018">https://doi.org/10.1016/j.biocontrol.2009.05.018</ext-link></mixed-citation></ref></ref-list></tp:taxon-treatment>
