# Supplementary material for: Review of the tribe Chilocorini Mulsant from Iran (Coleoptera, Coccinellidae)
Source: Zookeys. 2017 Oct 31;(712):43–68. doi: 10.3897/zookeys.712.20419 (PMC5674205; doi:10.3897/zookeys.712.20419)
Supplement: XML Treatment for Exochomus bifasciatus [file zookeys.712.20419-treatment7.xml]

<!DOCTYPE tp:taxon-treatment
  PUBLIC "-//TaxonX//DTD Taxonomic Treatment Publishing DTD v0 20100105//EN" "tax-treatment-NSO.dtd">
<tp:taxon-treatment xmlns:tp="http://www.plazi.org/taxpub"><tp:treatment-meta><kwd-group><label>Taxon classification</label><kwd><named-content xmlns:xlink="http://www.w3.org/1999/xlink" content-type="kingdom">Animalia</named-content></kwd><kwd><named-content xmlns:xlink="http://www.w3.org/1999/xlink" content-type="order">Coleoptera</named-content></kwd><kwd><named-content xmlns:xlink="http://www.w3.org/1999/xlink" content-type="family">Coccinellidae</named-content></kwd></kwd-group><mixed-citation publication-type="journal"><person-group><name><surname>Biranvand</surname><given-names>Amir</given-names></name><name><surname>Tomaszewska</surname><given-names>Wioletta</given-names></name><name><surname>Li</surname><given-names>Wenjing</given-names></name><name><surname>Nicolas</surname><given-names>Vincent</given-names></name><name><surname>Shakarami</surname><given-names>Jahanshir</given-names></name><name><surname>Fekrat</surname><given-names>Lida</given-names></name><name><surname>Hesami</surname><given-names>Shahram</given-names></name></person-group><article-title>Review of the tribe <tp:taxon-name><tp:taxon-name-part taxon-name-part-type="tribe">Chilocorini</tp:taxon-name-part></tp:taxon-name> Mulsant from Iran (<tp:taxon-name><tp:taxon-name-part taxon-name-part-type="order">Coleoptera</tp:taxon-name-part></tp:taxon-name>, <tp:taxon-name><tp:taxon-name-part taxon-name-part-type="family">Coccinellidae</tp:taxon-name-part></tp:taxon-name>)</article-title><source>Zookeys</source><day>31</day><month>10</month><year>2017</year><volume>2017</volume><issue>712</issue><fpage>43</fpage><lpage>68</lpage><pub-id pub-id-type="doi">10.3897/zookeys.712.20419</pub-id></mixed-citation></tp:treatment-meta><tp:nomenclature><tp:taxon-name>
              <tp:taxon-name-part taxon-name-part-type="genus" reg="Exochomus">Exochomus</tp:taxon-name-part>
              <tp:taxon-name-part taxon-name-part-type="species" reg="bifasciatus">bifasciatus</tp:taxon-name-part>
            </tp:taxon-name><tp:taxon-authority>Barovsky, 1927</tp:taxon-authority><tp:nomenclature-citation-list><tp:nomenclature-citation><tp:taxon-name>
                  <tp:taxon-name-part taxon-name-part-type="genus" reg="Exochomus">Exochomus</tp:taxon-name-part> <tp:taxon-name-part taxon-name-part-type="species" reg="bifasciatus">bifasciatus</tp:taxon-name-part></tp:taxon-name><comment>Barovsky, 1927: 200.</comment></tp:nomenclature-citation></tp:nomenclature-citation-list></tp:nomenclature><tp:treatment-sec sec-type="distribution" id="SECID0ETGBG"><title>General distribution.</title><p>China, Iran, Kazakhstan (<xref ref-type="bibr" rid="B55">Kovář 2007</xref>).</p></tp:treatment-sec><tp:treatment-sec sec-type="distribution" id="SECID0E4GBG"><title>Distribution in Iran.</title><p>Iran (<xref ref-type="bibr" rid="B55">Kovář 2007</xref>) – no specific distribution provided.</p><!--PageBreak--></tp:treatment-sec><ref-list><ref id="B55"><mixed-citation xmlns:xlink="http://www.w3.org/1999/xlink" xlink:type="simple">
          <person-group><name name-style="western"><surname>Kovář</surname><given-names>I</given-names></name></person-group> (<year>2007</year>) <article-title><tp:taxon-name><tp:taxon-name-part taxon-name-part-type="family">Coccinellidae</tp:taxon-name-part></tp:taxon-name>.</article-title> In: <person-group><name name-style="western"><surname>Löbl</surname><given-names>I</given-names></name><name name-style="western"><surname>Smetana</surname><given-names>A</given-names></name></person-group> (<role>Eds</role>) <issue-title>Catalogue of Palaearctic Coleoptera.</issue-title> <source>Volume 4. <tp:taxon-name><tp:taxon-name-part taxon-name-part-type="superfamily">Elateroidea</tp:taxon-name-part></tp:taxon-name>, <tp:taxon-name><tp:taxon-name-part taxon-name-part-type="superfamily">Derodontoidea</tp:taxon-name-part></tp:taxon-name>, <tp:taxon-name><tp:taxon-name-part taxon-name-part-type="superfamily">Bostrichoidea</tp:taxon-name-part></tp:taxon-name>, <tp:taxon-name><tp:taxon-name-part taxon-name-part-type="superfamily">Lymexyloidea</tp:taxon-name-part></tp:taxon-name>, <tp:taxon-name><tp:taxon-name-part taxon-name-part-type="superfamily">Cleroidea</tp:taxon-name-part></tp:taxon-name>, <tp:taxon-name><tp:taxon-name-part taxon-name-part-type="superfamily">Cucujoidea</tp:taxon-name-part></tp:taxon-name>. Apollo Books, Stentrup, Denmark, 71–74</source>, <fpage>568</fpage>–<lpage>630</lpage>.</mixed-citation></ref></ref-list></tp:taxon-treatment>
