# Supplementary material for: Review of the tribe Chilocorini Mulsant from Iran (Coleoptera, Coccinellidae)
Source: Zookeys. 2017 Oct 31;(712):43–68. doi: 10.3897/zookeys.712.20419 (PMC5674205; doi:10.3897/zookeys.712.20419)
Supplement: XML Treatment for Exochomus gebleri [file zookeys.712.20419-treatment9.xml]

<!DOCTYPE tp:taxon-treatment
  PUBLIC "-//TaxonX//DTD Taxonomic Treatment Publishing DTD v0 20100105//EN" "tax-treatment-NSO.dtd">
<tp:taxon-treatment xmlns:tp="http://www.plazi.org/taxpub"><tp:treatment-meta><kwd-group><label>Taxon classification</label><kwd><named-content xmlns:xlink="http://www.w3.org/1999/xlink" content-type="kingdom">Animalia</named-content></kwd><kwd><named-content xmlns:xlink="http://www.w3.org/1999/xlink" content-type="order">Coleoptera</named-content></kwd><kwd><named-content xmlns:xlink="http://www.w3.org/1999/xlink" content-type="family">Coccinellidae</named-content></kwd></kwd-group><mixed-citation publication-type="journal"><person-group><name><surname>Biranvand</surname><given-names>Amir</given-names></name><name><surname>Tomaszewska</surname><given-names>Wioletta</given-names></name><name><surname>Li</surname><given-names>Wenjing</given-names></name><name><surname>Nicolas</surname><given-names>Vincent</given-names></name><name><surname>Shakarami</surname><given-names>Jahanshir</given-names></name><name><surname>Fekrat</surname><given-names>Lida</given-names></name><name><surname>Hesami</surname><given-names>Shahram</given-names></name></person-group><article-title>Review of the tribe <tp:taxon-name><tp:taxon-name-part taxon-name-part-type="tribe">Chilocorini</tp:taxon-name-part></tp:taxon-name> Mulsant from Iran (<tp:taxon-name><tp:taxon-name-part taxon-name-part-type="order">Coleoptera</tp:taxon-name-part></tp:taxon-name>, <tp:taxon-name><tp:taxon-name-part taxon-name-part-type="family">Coccinellidae</tp:taxon-name-part></tp:taxon-name>)</article-title><source>Zookeys</source><day>31</day><month>10</month><year>2017</year><volume>2017</volume><issue>712</issue><fpage>43</fpage><lpage>68</lpage><pub-id pub-id-type="doi">10.3897/zookeys.712.20419</pub-id></mixed-citation></tp:treatment-meta><tp:nomenclature><tp:taxon-name>
              <tp:taxon-name-part taxon-name-part-type="genus" reg="Exochomus">Exochomus</tp:taxon-name-part>
              <tp:taxon-name-part taxon-name-part-type="species" reg="gebleri">gebleri</tp:taxon-name-part>
            </tp:taxon-name><tp:taxon-authority>Weise, 1885</tp:taxon-authority><xref ref-type="fig" rid="F1">Figs 4</xref><xref ref-type="fig" rid="F6">, 40–43</xref><tp:nomenclature-citation-list><tp:nomenclature-citation><tp:taxon-name>
                  <tp:taxon-name-part taxon-name-part-type="genus" reg="Exochomus">Exochomus</tp:taxon-name-part> <tp:taxon-name-part taxon-name-part-type="species" reg="gebleri">gebleri</tp:taxon-name-part></tp:taxon-name><comment>Weise, 1885: 55.</comment></tp:nomenclature-citation></tp:nomenclature-citation-list></tp:nomenclature><tp:treatment-sec sec-type="material" id="SECID0EHQBG"><title>Material examined.</title><p>5♂, 2♀: Iran, Yazd province, spring and summer 2013, lgt. Mehdi Zare Khormizi, det. Biranvand.</p></tp:treatment-sec><tp:treatment-sec sec-type="distribution" id="SECID0EMQBG"><title>General distribution.</title><p>Afghanistan, Iran, Turkey (<xref ref-type="bibr" rid="B55">Kovář 2007</xref>).</p></tp:treatment-sec><tp:treatment-sec sec-type="distribution" id="SECID0EWQBG"><title>Distribution in Iran.</title><p>Golestan, Semnan (<xref ref-type="bibr" rid="B54">Kovář 1995</xref>), Lorestan (<xref ref-type="bibr" rid="B51">Jafari and Kamali 2007</xref>), Fars (<xref ref-type="bibr" rid="B72">Moddarres-Awal 2012</xref>), Yazd (current study).</p></tp:treatment-sec><tp:treatment-sec><!--Section generated to contain objects referenced in tp:taxon-treatment.--><fig id="F1" position="float" orientation="portrait"><label>Figures 1–9.</label><caption><p>Dorsal habitus of <tp:taxon-name><tp:taxon-name-part taxon-name-part-type="tribe">Chilocorini</tp:taxon-name-part></tp:taxon-name> species. <bold>1</bold> <italic><tp:taxon-name><tp:taxon-name-part taxon-name-part-type="genus" reg="Brumoides">Brumoides</tp:taxon-name-part> <tp:taxon-name-part taxon-name-part-type="species" reg="adenensis">adenensis</tp:taxon-name-part></tp:taxon-name></italic> Fürsch <bold>2</bold> <italic><tp:taxon-name><tp:taxon-name-part taxon-name-part-type="genus" reg="Chilocorus">Chilocorus</tp:taxon-name-part> <tp:taxon-name-part taxon-name-part-type="species" reg="bipustulatus">bipustulatus</tp:taxon-name-part></tp:taxon-name></italic> Linnaeus <bold>3</bold> <italic><tp:taxon-name><tp:taxon-name-part taxon-name-part-type="genus" reg="Exochomus">E.</tp:taxon-name-part> <tp:taxon-name-part taxon-name-part-type="species" reg="ericae">ericae</tp:taxon-name-part></tp:taxon-name></italic> Crotch <bold>4</bold> <italic><tp:taxon-name><tp:taxon-name-part taxon-name-part-type="genus" reg="Exochomus">E.</tp:taxon-name-part> <tp:taxon-name-part taxon-name-part-type="species" reg="gebleri">gebleri</tp:taxon-name-part></tp:taxon-name></italic> Weise <bold>5</bold> <italic><tp:taxon-name><tp:taxon-name-part taxon-name-part-type="genus" reg="Exochomus">E.</tp:taxon-name-part> <tp:taxon-name-part taxon-name-part-type="species" reg="octosignatus">octosignatus</tp:taxon-name-part></tp:taxon-name></italic> Gebler <bold>6</bold> <italic><tp:taxon-name><tp:taxon-name-part taxon-name-part-type="genus" reg="Exochomus">E.</tp:taxon-name-part> <tp:taxon-name-part taxon-name-part-type="species" reg="quadriguttatus">quadriguttatus</tp:taxon-name-part></tp:taxon-name></italic> Fleischer <bold>7, 8</bold> <italic><tp:taxon-name><tp:taxon-name-part taxon-name-part-type="genus" reg="Exochomus">E.</tp:taxon-name-part> <tp:taxon-name-part taxon-name-part-type="species" reg="quadripustulatus">quadripustulatus</tp:taxon-name-part></tp:taxon-name></italic> Linnaeus <bold>9</bold> <italic><tp:taxon-name><tp:taxon-name-part taxon-name-part-type="genus" reg="Exochomus">E.</tp:taxon-name-part> <tp:taxon-name-part taxon-name-part-type="species" reg="undulatus">undulatus</tp:taxon-name-part></tp:taxon-name></italic> Weise.</p></caption><graphic xmlns:xlink="http://www.w3.org/1999/xlink" xlink:href="zookeys-712-043-g001.jpg" position="float" orientation="portrait" xlink:type="simple" id="oo_165239.jpg"/></fig><fig id="F6" position="float" orientation="portrait"><label>Figures 40–47.</label><caption><p>Morphological details and male genitalia of <tp:taxon-name><tp:taxon-name-part taxon-name-part-type="tribe">Chilocorini</tp:taxon-name-part></tp:taxon-name> species. <bold>40–43</bold> <italic><tp:taxon-name><tp:taxon-name-part taxon-name-part-type="genus" reg="Exochomus">E.</tp:taxon-name-part> <tp:taxon-name-part taxon-name-part-type="species" reg="gebleri">gebleri</tp:taxon-name-part></tp:taxon-name></italic>: <bold>40</bold> Tarsal claw <bold>41, 42</bold> Tegmen in ventral and lateral view <bold>43</bold> Penis apex <bold>44–47</bold> <italic><tp:taxon-name><tp:taxon-name-part taxon-name-part-type="genus" reg="Parexochomus">P.</tp:taxon-name-part> <tp:taxon-name-part taxon-name-part-type="species" reg="pubescens">pubescens</tp:taxon-name-part></tp:taxon-name></italic>: <bold>44–45</bold> Tegmen in ventral and lateral view <bold>46</bold> Tip of penis <bold>47</bold> Penis.</p></caption><graphic xmlns:xlink="http://www.w3.org/1999/xlink" xlink:href="zookeys-712-043-g006.jpg" position="float" orientation="portrait" xlink:type="simple" id="oo_165245.jpg"/></fig></tp:treatment-sec><ref-list><ref id="B55"><mixed-citation xmlns:xlink="http://www.w3.org/1999/xlink" xlink:type="simple">
          <person-group><name name-style="western"><surname>Kovář</surname><given-names>I</given-names></name></person-group> (<year>2007</year>) <article-title><tp:taxon-name><tp:taxon-name-part taxon-name-part-type="family">Coccinellidae</tp:taxon-name-part></tp:taxon-name>.</article-title> In: <person-group><name name-style="western"><surname>Löbl</surname><given-names>I</given-names></name><name name-style="western"><surname>Smetana</surname><given-names>A</given-names></name></person-group> (<role>Eds</role>) <issue-title>Catalogue of Palaearctic Coleoptera.</issue-title> <source>Volume 4. <tp:taxon-name><tp:taxon-name-part taxon-name-part-type="superfamily">Elateroidea</tp:taxon-name-part></tp:taxon-name>, <tp:taxon-name><tp:taxon-name-part taxon-name-part-type="superfamily">Derodontoidea</tp:taxon-name-part></tp:taxon-name>, <tp:taxon-name><tp:taxon-name-part taxon-name-part-type="superfamily">Bostrichoidea</tp:taxon-name-part></tp:taxon-name>, <tp:taxon-name><tp:taxon-name-part taxon-name-part-type="superfamily">Lymexyloidea</tp:taxon-name-part></tp:taxon-name>, <tp:taxon-name><tp:taxon-name-part taxon-name-part-type="superfamily">Cleroidea</tp:taxon-name-part></tp:taxon-name>, <tp:taxon-name><tp:taxon-name-part taxon-name-part-type="superfamily">Cucujoidea</tp:taxon-name-part></tp:taxon-name>. Apollo Books, Stentrup, Denmark, 71–74</source>, <fpage>568</fpage>–<lpage>630</lpage>.</mixed-citation></ref><ref id="B54"><mixed-citation xmlns:xlink="http://www.w3.org/1999/xlink" xlink:type="simple">
          <person-group><name name-style="western"><surname>Kovář</surname><given-names>I</given-names></name></person-group> (<year>1995</year>) <article-title>Revision of the genera <italic><tp:taxon-name><tp:taxon-name-part taxon-name-part-type="genus">Brumus</tp:taxon-name-part></tp:taxon-name></italic> Muls. and <italic><tp:taxon-name><tp:taxon-name-part taxon-name-part-type="genus">Exochomus</tp:taxon-name-part></tp:taxon-name></italic> Redtb.(<tp:taxon-name><tp:taxon-name-part taxon-name-part-type="order">Coleoptera</tp:taxon-name-part></tp:taxon-name>, <tp:taxon-name><tp:taxon-name-part taxon-name-part-type="family">Coccinellidae</tp:taxon-name-part></tp:taxon-name>) of the Palaearctic Region. Part I.</article-title> <source>Acta Entomologica Musei Nationalis Pragae</source> <volume>44</volume>: <fpage>5</fpage>–<lpage>124</lpage>.</mixed-citation></ref><ref id="B51"><mixed-citation xmlns:xlink="http://www.w3.org/1999/xlink" xlink:type="simple">
          <person-group><name name-style="western"><surname>Jafari</surname><given-names>R</given-names></name><name name-style="western"><surname>Kamali</surname><given-names>K</given-names></name></person-group> (<year>2007</year>) <article-title>Faunistic study of ladybird (Col.: <tp:taxon-name><tp:taxon-name-part taxon-name-part-type="family">Coccinellidae</tp:taxon-name-part></tp:taxon-name>) in Lorestan province and report of new records in Iran.</article-title> <source>New Findings in Agriculture</source> <volume>4</volume>: <fpage>349</fpage>–<lpage>359</lpage>.</mixed-citation></ref><ref id="B72"><mixed-citation xmlns:xlink="http://www.w3.org/1999/xlink" xlink:type="simple">
          <person-group><name name-style="western"><surname>Moddarres-Awal</surname><given-names>M</given-names></name></person-group> (<year>2012</year>) <source>List of agricultural pests and their natural enemies in Iran. Third ed.</source> <publisher-name>Ferdowsi University Press</publisher-name>, <publisher-loc>Mashhad, Iran</publisher-loc>, <size units="page">759 pp</size>.</mixed-citation></ref></ref-list></tp:taxon-treatment>
