# Supplementary material for: Review of the tribe Chilocorini Mulsant from Iran (Coleoptera, Coccinellidae)
Source: Zookeys. 2017 Oct 31;(712):43–68. doi: 10.3897/zookeys.712.20419 (PMC5674205; doi:10.3897/zookeys.712.20419)
Supplement: XML Treatment for Parexochomus nigromaculatus [file zookeys.712.20419-treatment17.xml]

<!DOCTYPE tp:taxon-treatment
  PUBLIC "-//TaxonX//DTD Taxonomic Treatment Publishing DTD v0 20100105//EN" "tax-treatment-NSO.dtd">
<tp:taxon-treatment xmlns:tp="http://www.plazi.org/taxpub"><tp:treatment-meta><kwd-group><label>Taxon classification</label><kwd><named-content xmlns:xlink="http://www.w3.org/1999/xlink" content-type="kingdom">Animalia</named-content></kwd><kwd><named-content xmlns:xlink="http://www.w3.org/1999/xlink" content-type="order">Coleoptera</named-content></kwd><kwd><named-content xmlns:xlink="http://www.w3.org/1999/xlink" content-type="family">Coccinellidae</named-content></kwd></kwd-group><mixed-citation publication-type="journal"><person-group><name><surname>Biranvand</surname><given-names>Amir</given-names></name><name><surname>Tomaszewska</surname><given-names>Wioletta</given-names></name><name><surname>Li</surname><given-names>Wenjing</given-names></name><name><surname>Nicolas</surname><given-names>Vincent</given-names></name><name><surname>Shakarami</surname><given-names>Jahanshir</given-names></name><name><surname>Fekrat</surname><given-names>Lida</given-names></name><name><surname>Hesami</surname><given-names>Shahram</given-names></name></person-group><article-title>Review of the tribe <tp:taxon-name><tp:taxon-name-part taxon-name-part-type="tribe">Chilocorini</tp:taxon-name-part></tp:taxon-name> Mulsant from Iran (<tp:taxon-name><tp:taxon-name-part taxon-name-part-type="order">Coleoptera</tp:taxon-name-part></tp:taxon-name>, <tp:taxon-name><tp:taxon-name-part taxon-name-part-type="family">Coccinellidae</tp:taxon-name-part></tp:taxon-name>)</article-title><source>Zookeys</source><day>31</day><month>10</month><year>2017</year><volume>2017</volume><issue>712</issue><fpage>43</fpage><lpage>68</lpage><pub-id pub-id-type="doi">10.3897/zookeys.712.20419</pub-id></mixed-citation></tp:treatment-meta><tp:nomenclature><tp:taxon-name>
              <tp:taxon-name-part taxon-name-part-type="genus" reg="Parexochomus">Parexochomus</tp:taxon-name-part>
              <tp:taxon-name-part taxon-name-part-type="species" reg="nigromaculatus">nigromaculatus</tp:taxon-name-part>
            </tp:taxon-name><tp:taxon-authority>(Goeze, 1777)</tp:taxon-authority><xref ref-type="fig" rid="F2">Figs 12</xref><xref ref-type="fig" rid="F7">, 51–55</xref><tp:nomenclature-citation-list><tp:nomenclature-citation><tp:taxon-name>
                  <tp:taxon-name-part taxon-name-part-type="genus" reg="Coccinella">Coccinella</tp:taxon-name-part> <tp:taxon-name-part taxon-name-part-type="species" reg="nigromaculata">nigromaculata</tp:taxon-name-part></tp:taxon-name><comment>Goeze, 1777: 248. <tp:taxon-name><tp:taxon-name-part taxon-name-part-type="genus" reg="Coccinella">Coccinella</tp:taxon-name-part> <tp:taxon-name-part taxon-name-part-type="species" reg="testudinare">testudinare</tp:taxon-name-part></tp:taxon-name> Geoffroy in Fourcroy, 1785: 151. <tp:taxon-name><tp:taxon-name-part taxon-name-part-type="genus" reg="Coccinella">Coccinella</tp:taxon-name-part> <tp:taxon-name-part taxon-name-part-type="species" reg="aurita">aurita</tp:taxon-name-part></tp:taxon-name> Scriba, 1791: 101. <tp:taxon-name><tp:taxon-name-part taxon-name-part-type="genus" reg="Coccinella">Coccinella</tp:taxon-name-part> <tp:taxon-name-part taxon-name-part-type="species" reg="humerale">humerale</tp:taxon-name-part></tp:taxon-name> Townson, 1800: 167.</comment></tp:nomenclature-citation><tp:nomenclature-citation><tp:taxon-name>
                  <tp:taxon-name-part taxon-name-part-type="genus" reg="Chilocorus">Chilocorus</tp:taxon-name-part> <tp:taxon-name-part taxon-name-part-type="species" reg="rufipes">rufipes</tp:taxon-name-part></tp:taxon-name><comment>Stephens, 1832: 375. <tp:taxon-name><tp:taxon-name-part taxon-name-part-type="genus" reg="Exochomus">Exochomus</tp:taxon-name-part> <tp:taxon-name-part taxon-name-part-type="species" reg="collaris">collaris</tp:taxon-name-part></tp:taxon-name> Küster, 1849: 100. <tp:taxon-name><tp:taxon-name-part taxon-name-part-type="genus" reg="Exochomus">Exochomus</tp:taxon-name-part> <tp:taxon-name-part taxon-name-part-type="species" reg="pyrenaeus">pyrenaeus</tp:taxon-name-part></tp:taxon-name> Kraatz, 1873: 194.</comment></tp:nomenclature-citation></tp:nomenclature-citation-list></tp:nomenclature><tp:treatment-sec sec-type="material" id="SECID0EGDBI"><title>Material examined.</title><p>75♂, 90♀: Iran, Lorestan province, spring and summer 2013, 2014, 2015, 2016, 2017, lgt. Amir Biranvand, det. Biranvand. 3♂, 1♀: Iran, Semnan province, VI.2015, lgt. Mino Toozandejani, det. Biranvand.</p></tp:treatment-sec><tp:treatment-sec sec-type="distribution" id="SECID0ELDBI"><title>General distribution.</title><p>Palaearctic region (<xref ref-type="bibr" rid="B21">Duverger 1983</xref>, <xref ref-type="bibr" rid="B55">Kovář 2007</xref>).</p></tp:treatment-sec><tp:treatment-sec sec-type="distribution" id="SECID0EZDBI"><title>Distribution in Iran.</title><p>Widely distributed (<xref ref-type="bibr" rid="B21">Duverger 1983</xref>, <xref ref-type="bibr" rid="B72">Moddarres-Awal 2012</xref>).</p></tp:treatment-sec><tp:treatment-sec sec-type="ecology" id="SECID0EHEBI"><title>Ecology.</title><p>This species feeds usually on the following species of <tp:taxon-name><tp:taxon-name-part taxon-name-part-type="order">Hemiptera</tp:taxon-name-part></tp:taxon-name>: <italic><tp:taxon-name><tp:taxon-name-part taxon-name-part-type="genus" reg="Agonoscena">Agonoscena</tp:taxon-name-part> <tp:taxon-name-part taxon-name-part-type="species" reg="pistaciae">pistaciae</tp:taxon-name-part></tp:taxon-name></italic> (<tp:taxon-name><tp:taxon-name-part taxon-name-part-type="family">Psyllidae</tp:taxon-name-part></tp:taxon-name>), <italic><tp:taxon-name><tp:taxon-name-part taxon-name-part-type="genus" reg="Aonidiella">Aonidiella</tp:taxon-name-part> <tp:taxon-name-part taxon-name-part-type="species" reg="orientalis">orientalis</tp:taxon-name-part></tp:taxon-name></italic> (<tp:taxon-name><tp:taxon-name-part taxon-name-part-type="family">Diaspididae</tp:taxon-name-part></tp:taxon-name>), <italic><tp:taxon-name><tp:taxon-name-part taxon-name-part-type="genus" reg="Bemisia">Bemisia</tp:taxon-name-part> <tp:taxon-name-part taxon-name-part-type="species" reg="tabaci">tabaci</tp:taxon-name-part></tp:taxon-name></italic> (<tp:taxon-name><tp:taxon-name-part taxon-name-part-type="family">Aleyrodidae</tp:taxon-name-part></tp:taxon-name>), <italic><tp:taxon-name><tp:taxon-name-part taxon-name-part-type="genus" reg="Diuraphis">Diuraphis</tp:taxon-name-part> <tp:taxon-name-part taxon-name-part-type="species" reg="noxia">noxia</tp:taxon-name-part></tp:taxon-name></italic> (<tp:taxon-name><tp:taxon-name-part taxon-name-part-type="family">Aphididae</tp:taxon-name-part></tp:taxon-name>), <italic><tp:taxon-name><tp:taxon-name-part taxon-name-part-type="genus" reg="Eulecanium">Eulecanium</tp:taxon-name-part> <tp:taxon-name-part taxon-name-part-type="species" reg="prunastri">prunastri</tp:taxon-name-part></tp:taxon-name></italic> (<tp:taxon-name><tp:taxon-name-part taxon-name-part-type="family">Coccidae</tp:taxon-name-part></tp:taxon-name>), <italic><tp:taxon-name><tp:taxon-name-part taxon-name-part-type="genus" reg="Euphyllura">Euphyllura</tp:taxon-name-part> <tp:taxon-name-part taxon-name-part-type="species" reg="olivina">olivina</tp:taxon-name-part></tp:taxon-name></italic> (<tp:taxon-name><tp:taxon-name-part taxon-name-part-type="family">Psyllidae</tp:taxon-name-part></tp:taxon-name>), <italic><tp:taxon-name><tp:taxon-name-part taxon-name-part-type="genus" reg="Maconellicoccus">Maconellicoccus</tp:taxon-name-part> <tp:taxon-name-part taxon-name-part-type="species" reg="hirsutus">hirsutus</tp:taxon-name-part></tp:taxon-name></italic> (<tp:taxon-name><tp:taxon-name-part taxon-name-part-type="family">Pseudococcidae</tp:taxon-name-part></tp:taxon-name>), <italic><tp:taxon-name><tp:taxon-name-part taxon-name-part-type="genus" reg="Therioaphis">Therioaphis</tp:taxon-name-part> <tp:taxon-name-part taxon-name-part-type="species" reg="maculata">maculata</tp:taxon-name-part></tp:taxon-name></italic> (<tp:taxon-name><tp:taxon-name-part taxon-name-part-type="family">Aphididae</tp:taxon-name-part></tp:taxon-name>) (<xref ref-type="bibr" rid="B72">Moddarres-Awal 2012</xref>) and other aphids and <tp:taxon-name><tp:taxon-name-part taxon-name-part-type="family">Coccidae</tp:taxon-name-part></tp:taxon-name> (<xref ref-type="bibr" rid="B111">Uygun 1981</xref>, <xref ref-type="bibr" rid="B6">Atlıhan and Özgökçe 2002</xref>, <xref ref-type="bibr" rid="B53">Kaydan et al. 2012</xref>).</p></tp:treatment-sec><tp:treatment-sec><!--Section generated to contain objects referenced in tp:taxon-treatment.--><fig id="F2" position="float" orientation="portrait"><label>Figures 10–13.</label><caption><p>Dorsal habitus of <tp:taxon-name><tp:taxon-name-part taxon-name-part-type="tribe">Chilocorini</tp:taxon-name-part></tp:taxon-name> species. <bold>10</bold> <italic><tp:taxon-name><tp:taxon-name-part taxon-name-part-type="genus" reg="Parexochomus">Parexochomus</tp:taxon-name-part> <tp:taxon-name-part taxon-name-part-type="species" reg="melanocephalus">melanocephalus</tp:taxon-name-part></tp:taxon-name></italic> Zubkov <bold>11</bold> <italic><tp:taxon-name><tp:taxon-name-part taxon-name-part-type="genus" reg="Parexochomus">P.</tp:taxon-name-part> <tp:taxon-name-part taxon-name-part-type="species" reg="nigripennis">nigripennis</tp:taxon-name-part></tp:taxon-name></italic> Erichson <bold>12</bold> <italic><tp:taxon-name><tp:taxon-name-part taxon-name-part-type="genus" reg="Parexochomus">P.</tp:taxon-name-part> <tp:taxon-name-part taxon-name-part-type="species" reg="nigromaculatus">nigromaculatus</tp:taxon-name-part></tp:taxon-name></italic> Goeze <bold>13</bold> <italic><tp:taxon-name><tp:taxon-name-part taxon-name-part-type="genus" reg="Parexochomus">P.</tp:taxon-name-part> <tp:taxon-name-part taxon-name-part-type="species" reg="pubescens">pubescens</tp:taxon-name-part></tp:taxon-name></italic> Küster.</p></caption><graphic xmlns:xlink="http://www.w3.org/1999/xlink" xlink:href="zookeys-712-043-g002.jpg" position="float" orientation="portrait" xlink:type="simple" id="oo_165240.jpg"/></fig><fig id="F7" position="float" orientation="portrait"><label>Figures 48–55.</label><caption><p>Morphological details and male genitalia of <tp:taxon-name><tp:taxon-name-part taxon-name-part-type="tribe">Chilocorini</tp:taxon-name-part></tp:taxon-name> species. <bold>48–50</bold> <italic><tp:taxon-name><tp:taxon-name-part taxon-name-part-type="genus" reg="Parexochomus">P.</tp:taxon-name-part> <tp:taxon-name-part taxon-name-part-type="species" reg="nigripennis">nigripennis</tp:taxon-name-part></tp:taxon-name></italic>: <bold>48</bold> Tegmen, ventral view <bold>49</bold> Penis apex <bold>50</bold> Penis <bold>51–55</bold> <italic><tp:taxon-name><tp:taxon-name-part taxon-name-part-type="genus" reg="Parexochomus">P.</tp:taxon-name-part> <tp:taxon-name-part taxon-name-part-type="species" reg="nigromaculatus">nigromaculatus</tp:taxon-name-part></tp:taxon-name></italic>: <bold>51–53</bold> Tegmen, ventral and lateral view <bold>54</bold> Penis <bold>55</bold> Penis apex.</p></caption><graphic xmlns:xlink="http://www.w3.org/1999/xlink" xlink:href="zookeys-712-043-g007.jpg" position="float" orientation="portrait" xlink:type="simple" id="oo_165247.jpg"/></fig></tp:treatment-sec><ref-list><ref id="B21"><mixed-citation xmlns:xlink="http://www.w3.org/1999/xlink" xlink:type="simple">
          <person-group><name name-style="western"><surname>Duverger</surname><given-names>C</given-names></name></person-group> (<year>1983</year>) <article-title>Contribution à la connaissance des <tp:taxon-name><tp:taxon-name-part taxon-name-part-type="family">Coccinellidae</tp:taxon-name-part></tp:taxon-name> d’Iran. Nouvelle Revue d’Entomologie, Paris, Nov.</article-title> <source>Ser</source> <volume>13</volume>(<issue>1</issue>): <fpage>73</fpage>–<lpage>93</lpage>.</mixed-citation></ref><ref id="B55"><mixed-citation xmlns:xlink="http://www.w3.org/1999/xlink" xlink:type="simple">
          <person-group><name name-style="western"><surname>Kovář</surname><given-names>I</given-names></name></person-group> (<year>2007</year>) <article-title><tp:taxon-name><tp:taxon-name-part taxon-name-part-type="family">Coccinellidae</tp:taxon-name-part></tp:taxon-name>.</article-title> In: <person-group><name name-style="western"><surname>Löbl</surname><given-names>I</given-names></name><name name-style="western"><surname>Smetana</surname><given-names>A</given-names></name></person-group> (<role>Eds</role>) <issue-title>Catalogue of Palaearctic Coleoptera.</issue-title> <source>Volume 4. <tp:taxon-name><tp:taxon-name-part taxon-name-part-type="superfamily">Elateroidea</tp:taxon-name-part></tp:taxon-name>, <tp:taxon-name><tp:taxon-name-part taxon-name-part-type="superfamily">Derodontoidea</tp:taxon-name-part></tp:taxon-name>, <tp:taxon-name><tp:taxon-name-part taxon-name-part-type="superfamily">Bostrichoidea</tp:taxon-name-part></tp:taxon-name>, <tp:taxon-name><tp:taxon-name-part taxon-name-part-type="superfamily">Lymexyloidea</tp:taxon-name-part></tp:taxon-name>, <tp:taxon-name><tp:taxon-name-part taxon-name-part-type="superfamily">Cleroidea</tp:taxon-name-part></tp:taxon-name>, <tp:taxon-name><tp:taxon-name-part taxon-name-part-type="superfamily">Cucujoidea</tp:taxon-name-part></tp:taxon-name>. Apollo Books, Stentrup, Denmark, 71–74</source>, <fpage>568</fpage>–<lpage>630</lpage>.</mixed-citation></ref><ref id="B72"><mixed-citation xmlns:xlink="http://www.w3.org/1999/xlink" xlink:type="simple">
          <person-group><name name-style="western"><surname>Moddarres-Awal</surname><given-names>M</given-names></name></person-group> (<year>2012</year>) <source>List of agricultural pests and their natural enemies in Iran. Third ed.</source> <publisher-name>Ferdowsi University Press</publisher-name>, <publisher-loc>Mashhad, Iran</publisher-loc>, <size units="page">759 pp</size>.</mixed-citation></ref><ref id="B111"><mixed-citation xmlns:xlink="http://www.w3.org/1999/xlink" xlink:type="simple">
          <person-group><name name-style="western"><surname>Uygun</surname><given-names>N</given-names></name></person-group> (<year>1981</year>) Taxonomic research on <tp:taxon-name><tp:taxon-name-part taxon-name-part-type="family">Coccinellidae</tp:taxon-name-part></tp:taxon-name> (<tp:taxon-name><tp:taxon-name-part taxon-name-part-type="order">Coleoptera</tp:taxon-name-part></tp:taxon-name>) fauna of Turkey. Çukurova University, Faculty of Agriculture, Publications No: 157, Adana, Turkey 48: 110.</mixed-citation></ref><ref id="B6"><mixed-citation xmlns:xlink="http://www.w3.org/1999/xlink" xlink:type="simple">
          <person-group><name name-style="western"><surname>Atlıhan</surname><given-names>R</given-names></name><name name-style="western"><surname>Özgökçe</surname><given-names>MS</given-names></name></person-group> (<year>2002</year>) <article-title>Development, fecundity and prey consumption of <italic><tp:taxon-name><tp:taxon-name-part taxon-name-part-type="genus">Exochomus</tp:taxon-name-part> <tp:taxon-name-part taxon-name-part-type="species">nigromaculatus</tp:taxon-name-part></tp:taxon-name></italic> feeding on <italic><tp:taxon-name><tp:taxon-name-part taxon-name-part-type="genus">Hyalopterus</tp:taxon-name-part> <tp:taxon-name-part taxon-name-part-type="species">pruni</tp:taxon-name-part></tp:taxon-name></italic>.</article-title> <source>Phytoparasitica</source> <volume>30</volume>: <fpage>443</fpage>–<lpage>450</lpage>. <ext-link xlink:type="simple" ext-link-type="doi" xlink:href="10.1007/BF02979748">https://doi.org/10.1007/BF02979748</ext-link></mixed-citation></ref><ref id="B53"><mixed-citation xmlns:xlink="http://www.w3.org/1999/xlink" xlink:type="simple">
          <person-group><name name-style="western"><surname>Kaydan</surname><given-names>MB</given-names></name><name name-style="western"><surname>Atlihan</surname><given-names>R</given-names></name><name name-style="western"><surname>Uygun</surname><given-names>N</given-names></name><name name-style="western"><surname>Şenal</surname><given-names>D</given-names></name></person-group> (<year>2012</year>) <article-title>Coccinellid (<tp:taxon-name><tp:taxon-name-part taxon-name-part-type="order">Coleoptera</tp:taxon-name-part></tp:taxon-name>: <tp:taxon-name><tp:taxon-name-part taxon-name-part-type="family">Coccinellidae</tp:taxon-name-part></tp:taxon-name>) species feeding on coccoids (<tp:taxon-name><tp:taxon-name-part taxon-name-part-type="order">Hemiptera</tp:taxon-name-part></tp:taxon-name>: <tp:taxon-name><tp:taxon-name-part taxon-name-part-type="superfamily">Coccoidea</tp:taxon-name-part></tp:taxon-name>) in Van Lake Basin, Turkey.</article-title> <source>Türkiye Biyolojik Mücadele Derneği</source> <volume>3</volume>(<issue>1</issue>): <fpage>37</fpage>–<lpage>46</lpage>.</mixed-citation></ref></ref-list></tp:taxon-treatment>
